# Supplementary material for: Unraveling the Taxonomic Diversity and Functional Potential of the Tunisian Salterns, Abbassia and Thyna, via Integrated 16S-18S Amplicons and Shotgun Metagenomics
Source: Int J Mol Sci. 2026 May 23;27(11):4714. doi: 10.3390/ijms27114714 (PMC13256939; doi:10.3390/ijms27114714)
Supplement: Supplementary file 1 [file ijms-27-04714-s001.zip]

Archive with 4 entries (4 files):
- Suplementary file_Table S3.xlsx
- Suplementary file_Table S4.xls
- Suplementary file_Table S5.xlsx
- Supplementary_ijms-4263314.R1.pdf
