# Supplementary material for: Unraveling the Taxonomic Diversity and Functional Potential of the Tunisian Salterns, Abbassia and Thyna, via Integrated 16S-18S Amplicons and Shotgun Metagenomics
Source: Int J Mol Sci. 2026 May 23;27(11):4714. doi: 10.3390/ijms27114714 (PMC13256939; doi:10.3390/ijms27114714)
Supplement: Supplementary file 1 [file ijms-27-04714-s001.zip › Suplementary file_Table S3.xlsx]

## Sheet: Feuil1
# Gene Family	Shotgun_Nanopre_Thyna	Shotgun_Illumina_Kerkennah_R1	Shotgun_Nanopre_Kerkennah	Shotgun_Illumina_Thyna_R1
UniRef90_A0A085AZB5|g__Cutibacterium.s__Cutibacterium_acnes	0	6.993006993	0	0
UniRef90_A0A0P6A737|g__Cutibacterium.s__Cutibacterium_acnes	0	17.6211453744	0	0
UniRef90_A0A1F0IH85|g__Cutibacterium.s__Cutibacterium_acnes	0	28.5714285714	0	0
UniRef90_A0A1F0IK15|g__Cutibacterium.s__Cutibacterium_acnes	0	7.8125	0	0
UniRef90_A0A1N4ZV59|g__Cutibacterium.s__Cutibacterium_acnes	0	53.4351145038	0	0
UniRef90_A0A2B7I5K7|g__Cutibacterium.s__Cutibacterium_acnes	0	24.3902439024	0	0
UniRef90_A0A2B7J2R5|g__Cutibacterium.s__Cutibacterium_acnes	0	15.3846153846	0	0
UniRef90_A0A2B7JML4|g__Cutibacterium.s__Cutibacterium_acnes	0	10.8695652174	0	0
UniRef90_A0A2B7JNT5|g__Cutibacterium.s__Cutibacterium_acnes	0	11.3636363636	0	0
UniRef90_A0A2M4CU65|g__Cutibacterium.s__Cutibacterium_acnes	0	297.9007850722	0	0
UniRef90_A0A2W5CND1|g__Cutibacterium.s__Cutibacterium_acnes	0	6.711409396	0	0
UniRef90_A0A371N6D4|g__Cutibacterium.s__Cutibacterium_acnes	0	8.4033613445	0	0
UniRef90_A0A371N6X9|g__Cutibacterium.s__Cutibacterium_acnes	0	5.3003533569	0	0
UniRef90_A0A3A8VLJ4|g__Cutibacterium.s__Cutibacterium_acnes	0	9.0361445783	0	0
UniRef90_A0A3D8Z112|g__Cutibacterium.s__Cutibacterium_acnes	0	27.027027027	0	0
UniRef90_A0A3D8Z302|g__Cutibacterium.s__Cutibacterium_acnes	0	7.299270073	0	0
UniRef90_A0A3D8ZT59|g__Cutibacterium.s__Cutibacterium_acnes	0	193.0649426976	0	0
UniRef90_D1Y9H4|g__Cutibacterium.s__Cutibacterium_acnes	0	4.5146726862	0	0
UniRef90_D1Y9Y4|g__Cutibacterium.s__Cutibacterium_acnes	0	11.2359550562	0	0
UniRef90_D1YCR6|g__Cutibacterium.s__Cutibacterium_acnes	0	11.6279069767	0	0
UniRef90_D1YD61|g__Cutibacterium.s__Cutibacterium_acnes	0	50	0	0
UniRef90_D1YEL4|g__Cutibacterium.s__Cutibacterium_acnes	0	20	0	0
UniRef90_D1YF97|g__Cutibacterium.s__Cutibacterium_acnes	0	28.5714285714	0	0
UniRef90_E6D498|g__Cutibacterium.s__Cutibacterium_acnes	0	8	0	0
UniRef90_E6D5F2|g__Cutibacterium.s__Cutibacterium_acnes	0	5.9171597633	0	0
UniRef90_E6D6K0|g__Cutibacterium.s__Cutibacterium_acnes	0	22.7272727273	0	0
UniRef90_E6D766|g__Cutibacterium.s__Cutibacterium_acnes	0	7.1428571429	0	0
UniRef90_E6D7G8|g__Cutibacterium.s__Cutibacterium_acnes	0	9.3457943925	0	0
UniRef90_E6D7T8|g__Cutibacterium.s__Cutibacterium_acnes	0	71.4285714286	0	0
UniRef90_E6D895|g__Cutibacterium.s__Cutibacterium_acnes	0	7.6335877863	0	0
UniRef90_E6D8Z1|g__Cutibacterium.s__Cutibacterium_acnes	0	20.8333333333	0	0
UniRef90_E6D9B4|g__Cutibacterium.s__Cutibacterium_acnes	0	7.8125	0	0
UniRef90_E6DAP9|g__Cutibacterium.s__Cutibacterium_acnes	0	8.064516129	0	0
UniRef90_Q6A5Y7|g__Cutibacterium.s__Cutibacterium_acnes	0	12.987012987	0	0
UniRef90_Q6A6R2|g__Cutibacterium.s__Cutibacterium_acnes	0	4.8076923077	0	0
UniRef90_Q6A6W1|g__Cutibacterium.s__Cutibacterium_acnes	0	6.711409396	0	0
UniRef90_Q6AAB1|g__Cutibacterium.s__Cutibacterium_acnes	0	20.4081632653	0	0
UniRef90_S3XYC9|g__Cutibacterium.s__Cutibacterium_acnes	0	8.4033613445	0	0
UniRef90_U7M9D5|g__Cutibacterium.s__Cutibacterium_acnes	0	26.3157894737	0	0
UniRef90_U7MAB2|g__Cutibacterium.s__Cutibacterium_acnes	0	12.0481927711	0	0
UniRef90_U7MB66|g__Cutibacterium.s__Cutibacterium_acnes	0	12.987012987	0	0
UniRef90_U7MC03|g__Cutibacterium.s__Cutibacterium_acnes	0	8.4033613445	0	0
UniRef90_U7MD59|g__Cutibacterium.s__Cutibacterium_acnes	0	7.4626865672	0	0
UniRef90_UPI0001EF317F|g__Cutibacterium.s__Cutibacterium_acnes	0	32.2580645161	0	0
UniRef90_UPI00094AF976|g__Cutibacterium.s__Cutibacterium_acnes	0	18.8679245283	0	0
UniRef90_UPI000E21C467|g__Cutibacterium.s__Cutibacterium_acnes	0	2173.1092436975	0	0
UniRef90_UPI000E251655|g__Cutibacterium.s__Cutibacterium_acnes	0	1097.5117201587	0	0
UniRef90_W4TET1|g__Cutibacterium.s__Cutibacterium_acnes	0	71.4285714286	0	0
UniRef90_W4TF07|g__Cutibacterium.s__Cutibacterium_acnes	0	5.6258901725	0	0
UniRef90_W4TFK8|g__Cutibacterium.s__Cutibacterium_acnes	0	52.6315789474	0	0
UniRef90_W4TFU1|g__Cutibacterium.s__Cutibacterium_acnes	0	8.4745762712	0	0
UniRef90_W4TGW2|g__Cutibacterium.s__Cutibacterium_acnes	0	14.7058823529	0	0
UniRef90_W4TH84|g__Cutibacterium.s__Cutibacterium_acnes	0	21.2765957447	0	0
UniRef90_W4THW0|g__Cutibacterium.s__Cutibacterium_acnes	0	125	0	0
UniRef90_W4TII0|g__Cutibacterium.s__Cutibacterium_acnes	0	6.5871030883	0	0
UniRef90_W4TK71|g__Cutibacterium.s__Cutibacterium_acnes	0	5.4496317415	0	0
UniRef90_W4TKC5|g__Cutibacterium.s__Cutibacterium_acnes	0	7.1428571429	0	0
UniRef90_W4TLH5|g__Cutibacterium.s__Cutibacterium_acnes	0	26.3157894737	0	0
UniRef90_W4TMI8|g__Cutibacterium.s__Cutibacterium_acnes	0	17.8571428571	0	0
UniRef90_W4TNQ1|g__Cutibacterium.s__Cutibacterium_acnes	0	83.3333333333	0	0
UniRef90_W4TP53|g__Cutibacterium.s__Cutibacterium_acnes	0	8.1967213115	0	0
UniRef90_W4TP61|g__Cutibacterium.s__Cutibacterium_acnes	0	10	0	0
UniRef90_W4TP73|g__Cutibacterium.s__Cutibacterium_acnes	0	71.4285714286	0	0
UniRef90_W4TP84|g__Cutibacterium.s__Cutibacterium_acnes	0	22.7272727273	0	0
UniRef90_W4TPC4|g__Cutibacterium.s__Cutibacterium_acnes	0	6.5934065934	0	0
UniRef90_W4TPU5|g__Cutibacterium.s__Cutibacterium_acnes	0	16.9491525424	0	0
UniRef90_W4TRX8|g__Cutibacterium.s__Cutibacterium_acnes	0	8.8495575221	0	0
UniRef90_W4TT98|g__Cutibacterium.s__Cutibacterium_acnes	0	55.5555555556	0	0
UniRef90_W4TUE7|g__Cutibacterium.s__Cutibacterium_acnes	0	5.9701492537	0	0
UniRef90_W4TV26|g__Cutibacterium.s__Cutibacterium_acnes	0	142.8571428571	0	0
UniRef90_W4TW22|g__Cutibacterium.s__Cutibacterium_acnes	0	10.8695652174	0	0
UniRef90_W4TXG2|g__Cutibacterium.s__Cutibacterium_acnes	0	9.7087378641	0	0
UniRef90_W4TXR2|g__Cutibacterium.s__Cutibacterium_acnes	0	18.8679245283	0	0
UniRef90_W4TXZ0|g__Cutibacterium.s__Cutibacterium_acnes	0	4.4510385757	0	0
UniRef90_W4TYQ3|g__Cutibacterium.s__Cutibacterium_acnes	0	9.6153846154	0	0
UniRef90_W4TYQ6|g__Cutibacterium.s__Cutibacterium_acnes	0	31.25	0	0
UniRef90_W4TZ52|g__Cutibacterium.s__Cutibacterium_acnes	0	11.7647058824	0	0
UniRef90_W4TZJ0|g__Cutibacterium.s__Cutibacterium_acnes	0	7.5187969925	0	0
UniRef90_W4TZV1|g__Cutibacterium.s__Cutibacterium_acnes	0	58.8235294118	0	0
UniRef90_W4U0T4|g__Cutibacterium.s__Cutibacterium_acnes	0	6.8493150685	0	0
UniRef90_W4U187|g__Cutibacterium.s__Cutibacterium_acnes	0	9.0909090909	0	0
UniRef90_W4U1K6|g__Cutibacterium.s__Cutibacterium_acnes	0	5.3050397878	0	0
UniRef90_W4U284|g__Cutibacterium.s__Cutibacterium_acnes	0	4.7694753577	0	0
UniRef90_W4U290|g__Cutibacterium.s__Cutibacterium_acnes	0	8.4033613445	0	0
UniRef90_W4U2B4|g__Cutibacterium.s__Cutibacterium_acnes	0	14.7058823529	0	0
UniRef90_W4U2J3|g__Cutibacterium.s__Cutibacterium_acnes	0	10.8695652174	0	0
UniRef90_W4U2N7|g__Cutibacterium.s__Cutibacterium_acnes	0	13.698630137	0	0
UniRef90_W4U2Q3|g__Cutibacterium.s__Cutibacterium_acnes	0	31.25	0	0
UniRef90_W4U2T7|g__Cutibacterium.s__Cutibacterium_acnes	0	6.711409396	0	0
UniRef90_W4U363|g__Cutibacterium.s__Cutibacterium_acnes	0	10.8695652174	0	0
UniRef90_W4U3A7|g__Cutibacterium.s__Cutibacterium_acnes	0	15.3846153846	0	0
UniRef90_W4U3N5|g__Cutibacterium.s__Cutibacterium_acnes	0	18.8679245283	0	0
UniRef90_W4U424|g__Cutibacterium.s__Cutibacterium_acnes	0	6.711409396	0	0
UniRef90_W4U499|g__Cutibacterium.s__Cutibacterium_acnes	0	10.5263157895	0	0
UniRef90_W4U4B6|g__Cutibacterium.s__Cutibacterium_acnes	0	10.2040816327	0	0
UniRef90_W4U4C5|g__Cutibacterium.s__Cutibacterium_acnes	0	14.0845070423	0	0
UniRef90_W4U4U8|g__Cutibacterium.s__Cutibacterium_acnes	0	90.9090909091	0	0
UniRef90_W4U536|g__Cutibacterium.s__Cutibacterium_acnes	0	8.1967213115	0	0
UniRef90_W4U5D4|g__Cutibacterium.s__Cutibacterium_acnes	0	5.5248618785	0	0
UniRef90_W4U5F9|g__Cutibacterium.s__Cutibacterium_acnes	0	29.4117647059	0	0
UniRef90_W4U5Y0|g__Cutibacterium.s__Cutibacterium_acnes	0	8.4033613445	0	0
UniRef90_W4U661|g__Cutibacterium.s__Cutibacterium_acnes	0	4.914004914	0	0
UniRef90_W4U7L1|g__Cutibacterium.s__Cutibacterium_acnes	0	6.711409396	0	0
UniRef90_W4U7U3|g__Cutibacterium.s__Cutibacterium_acnes	0	10.8695652174	0	0
UniRef90_W4U7Z1|g__Cutibacterium.s__Cutibacterium_acnes	0	17.8571428571	0	0
UniRef90_W4U816|g__Cutibacterium.s__Cutibacterium_acnes	0	7.1942446043	0	0
UniRef90_W4U8D7|g__Cutibacterium.s__Cutibacterium_acnes	0	12.5	0	0
UniRef90_W4U8W4|g__Cutibacterium.s__Cutibacterium_acnes	0	7.4626865672	0	0
UniRef90_W4U8Z9|g__Cutibacterium.s__Cutibacterium_acnes	0	10.5263157895	0	0
UniRef90_W4U981|g__Cutibacterium.s__Cutibacterium_acnes	0	8.4033613445	0	0
UniRef90_W4UB99|g__Cutibacterium.s__Cutibacterium_acnes	0	5.3908355795	0	0
UniRef90_W4UCZ1|g__Cutibacterium.s__Cutibacterium_acnes	0	7.8125	0	0
UniRef90_W4UEK1|g__Cutibacterium.s__Cutibacterium_acnes	0	24.3902439024	0	0
UniRef90_W4UEL0|g__Cutibacterium.s__Cutibacterium_acnes	0	5.4744525547	0	0
UniRef90_W4UER6|g__Cutibacterium.s__Cutibacterium_acnes	0	38.4615384615	0	0
UniRef90_W4UEW3|g__Cutibacterium.s__Cutibacterium_acnes	0	31.25	0	0
UniRef90_W4UF48|g__Cutibacterium.s__Cutibacterium_acnes	0	26.3157894737	0	0
UniRef90_W4UF77|g__Cutibacterium.s__Cutibacterium_acnes	0	9.6153846154	0	0
UniRef90_W4UFJ1|g__Cutibacterium.s__Cutibacterium_acnes	0	22.7272727273	0	0
UniRef90_W4UG00|g__Cutibacterium.s__Cutibacterium_acnes	0	6.993006993	0	0
UniRef90_W4UGM4|g__Cutibacterium.s__Cutibacterium_acnes	0	16.1290322581	0	0
UniRef90_W4UGS7|g__Cutibacterium.s__Cutibacterium_acnes	0	34.4827586207	0	0
UniRef90_W4UHQ8|g__Cutibacterium.s__Cutibacterium_acnes	0	9.0909090909	0	0
UniRef90_W4UHR5|g__Cutibacterium.s__Cutibacterium_acnes	0	24.3902439024	0	0
UniRef90_W4UI24|g__Cutibacterium.s__Cutibacterium_acnes	0	7.299270073	0	0
UniRef90_W4UIC6|g__Cutibacterium.s__Cutibacterium_acnes	0	7.1428571429	0	0
UniRef90_W4UK29|g__Cutibacterium.s__Cutibacterium_acnes	0	4.6082949309	0	0
UniRef90_W4UKK1|g__Cutibacterium.s__Cutibacterium_acnes	0	4.8426150121	0	0
UniRef90_W4UKN8|g__Cutibacterium.s__Cutibacterium_acnes	0	23.2558139535	0	0
UniRef90_W4UKX1|g__Cutibacterium.s__Cutibacterium_acnes	0	24.3902439024	0	0
UniRef90_W4UL60|g__Cutibacterium.s__Cutibacterium_acnes	0	9.900990099	0	0
UniRef90_W4UM82|g__Cutibacterium.s__Cutibacterium_acnes	0	4.8426150121	0	0
UniRef90_A0A009EPS7	0	0	1.002004008	0
UniRef90_A0A009F2Y4	0	0	1.2180267966	0
UniRef90_A0A009F604	0	0	0	5.9523809524
UniRef90_A0A009FYW1	0	0	0	7.6923076923
UniRef90_A0A009SVT4	0	0	1.6920473773	0
UniRef90_A0A009T1E6	0	0	0	5.1282051282
UniRef90_A0A010KJ80	0	0	2.4630541872	0
UniRef90_A0A010RNF5	0	0	0	4.5454545455
UniRef90_A0A010UQ55	0	0	0	4.9019607843
UniRef90_A0A011MHH0	0	0	0	5.249343832
UniRef90_A0A011MRY0	0	0	0	4.7619047619
UniRef90_A0A011MTY5	0	0	0	4.1666666667
UniRef90_A0A011MUH0	0	0	0	6.8965517241
UniRef90_A0A011MY44	0	0	0	8.1300813008
UniRef90_A0A011N134	0	0	0	5.4869772388
UniRef90_A0A011NEU3	0	0	0	7.9365079365
UniRef90_A0A011NEY9	0	0	0	6.6666666667
UniRef90_A0A011NFW9	0	0	0	6.711409396
UniRef90_A0A011NLD5	0	0	0	7.5757575758
UniRef90_A0A011NT04	0	0	0	4.8309178744
UniRef90_A0A011NVW9	0	0	0	7.5187969925
UniRef90_A0A011NYW6	0	0	0	6.6666666667
UniRef90_A0A011P3I9	0	0	0	10.8111266947
UniRef90_A0A011P594	0	0	0	7.3529411765
UniRef90_A0A011P5C0	0	0	0	7.2463768116
UniRef90_A0A011P728	0	0	0	5.9523809524
UniRef90_A0A011PA00	0	0	0	19.9512413552
UniRef90_A0A011PBV6	0	0	0	5.0377833753
UniRef90_A0A011PC36	0	0	0	11.4614121511
UniRef90_A0A011PCF2	0	0	0	7.5187969925
UniRef90_A0A011PDC8	0	0	0	6.8610836511
UniRef90_A0A011PDS8	0	0	0	10.6382978723
UniRef90_A0A011PJ65	0	0	0	5.1546391753
UniRef90_A0A011PJQ5	0	0	0	9.478885894
UniRef90_A0A011PM89	0	0	0	6.0514510666
UniRef90_A0A011PY82	0	0	0	6.4102564103
UniRef90_A0A011PYM6	0	0	0	7.7369728533
UniRef90_A0A011PYY7	0	0	0	4.8309178744
UniRef90_A0A011Q368	0	0	0	4.5045045045
UniRef90_A0A011Q6A0	0	0	0	5.8823529412
UniRef90_A0A011QNP6	0	0	0	4.854368932
UniRef90_A0A011QVI9	0	0	0	4.3103448276
UniRef90_A0A011R102	0	0	0	4.8780487805
UniRef90_A0A011RKM7	0	0	0	4.9751243781
UniRef90_A0A011RMF8	0	0	0	20.1766407796
UniRef90_A0A011RML8	0	0	0	4.5662100457
UniRef90_A0A011TBG7	0	0	0	6.1349693252
UniRef90_A0A011U8M5	0	0	0	10.3626943006
UniRef90_A0A011U943	0	0	0	4.8780487805
UniRef90_A0A011UFM2	0	0	0	6.6225165563
UniRef90_A0A011VNP4	0	0	0	6.25
UniRef90_A0A013VFZ8	0	0	0	5.0505050505
UniRef90_A0A013WFP9	0	3.6995379557	0	0
UniRef90_A0A013WRK5	0	0	1.5772870662	0
UniRef90_A0A014AUH4	0	0	0	16.8079096045
UniRef90_A0A014LER0	0	0	0	5.9880239521
UniRef90_A0A014PYX1	0	0	0	7.2463768116
UniRef90_A0A015KYL3	0	0	0.8	0
UniRef90_A0A016QTH2	0	0	0	7.2463768116
UniRef90_A0A016VM11	0	0	0	4.8076923077
UniRef90_A0A016XLR0	0	0	0	13.289183223
UniRef90_A0A016XMP5	0	0	0	4.4444444444
UniRef90_A0A017HB48	0	7.9721115004	0	0
UniRef90_A0A017HB93	0	0	0	8.3333333333
UniRef90_A0A017HLA0	0	5	0	0
UniRef90_A0A017HQS1	0	0	0	6.0240963855
UniRef90_A0A017HR30	0	1.8348689451	0	0
UniRef90_A0A017HR82	0	0	0	4.9504950495
UniRef90_A0A017HRR7	0	0	0	8.1300813008
UniRef90_A0A017HS08	0	6.8803025347	0	0
UniRef90_A0A017HT18	0	7.9051383399	0	0
UniRef90_A0A017HUP2	0	0	0	5.4347826087
UniRef90_A0A017HUR3	0	0	0	4.4843049327
UniRef90_A0A017RUU1	0	0	0	4.6296296296
UniRef90_A0A017SVD4	0	0	0	5.4315066698
UniRef90_A0A017SW57	0	0	0	6.4102564103
UniRef90_A0A017T263	0	0	0	4.9019607843
UniRef90_A0A017T2J2	0	0	0	5.891028978
UniRef90_A0A017T454	0	0	0	4.347826087
UniRef90_A0A017T5B5	0	0	0	5.9171597633
UniRef90_A0A017T5F1	0	0	0	6.4311341336
UniRef90_A0A017T9U4	0	0	0	6.5359477124
UniRef90_A0A017T9Y4	0	0	0	6.0606060606
UniRef90_A0A017T9Z4	0	0	0	8.7719298246
UniRef90_A0A017TA77	0	0	0	5.0251256281
UniRef90_A0A017TCY3	0	0	0	5.1020408163
UniRef90_A0A017TDW6	0	0	0	5.5866357685
UniRef90_A0A017TI33	0	0	0	4.5045045045
UniRef90_A0A021VLA0	0	0	0	5.3475935829
UniRef90_A0A021X730	0	0	0	4.8076923077
UniRef90_A0A021X7I4	0	0	0	5.8479532164
UniRef90_A0A022FXD0	0	0	0	5.7471264368
UniRef90_A0A022IXH2	0	1.8416206262	0	0
UniRef90_A0A022KZ84	0	1.0859475016	0	0
UniRef90_A0A022LH05	0	0	0	5.291005291
UniRef90_A0A022QCP2	0	0	0	6.4935064935
UniRef90_A0A023CQP3	0	0	0	7.0422535211
UniRef90_A0A023DYZ5	0	0	0	4.3668122271
UniRef90_A0A023NR26	0	0	0	4.8076923077
UniRef90_A0A023UH12	0	0	0	5.8139534884
UniRef90_A0A023W639	0	0	0	8.2644628099
UniRef90_A0A023X427	0	0	0	4.4052863436
UniRef90_A0A023X4E3	0	0	0	6.8027210884
UniRef90_A0A023XP80	0	0	0	8.547008547
UniRef90_A0A023XWL6	0	0	0	11.6619067048
UniRef90_A0A023XXM9	0	0	0	8.6208498226
UniRef90_A0A023Y468	0	0	0	5.7471264368
UniRef90_A0A023Y6H6	0	3.7037037037	0	0
UniRef90_A0A024E3S2	0	0	0	5.291005291
UniRef90_A0A024EC85	0	7.7519379845	0	0
UniRef90_A0A024F9D0	0	0	0	8.4745762712
UniRef90_A0A024FIJ2	0	0	0	4.4052863436
UniRef90_A0A024J4R8	0	0	0	4.5454545455
UniRef90_A0A024KGB2	0	1.7929785288	0	0
UniRef90_A0A024QIC5	0	0	0	4.9261083744
UniRef90_A0A031GPM3	0	0	0	4.3859649123
UniRef90_A0A031H424	0	2.5252525253	0	0
UniRef90_A0A031I4N4	0	2.5252525253	0	0
UniRef90_A0A031JC27	0	0	0	6.1728395062
UniRef90_A0A031JKQ8	0	0	0	6.1728395062
UniRef90_A0A031M998	0	0	1.0427528676	0
UniRef90_A0A031MDQ3	0	1.5995550641	0	0
UniRef90_A0A031MEG6	0	0	0.7077140835	0
UniRef90_A0A031MEX6	0	0.4947522538	0	0
UniRef90_A0A031MGS1	0	0	0.9718172983	0
UniRef90_A0A031MJ88	0	33.1230044268	0	0
UniRef90_A0A031MK31	0	0	1.7361111111	0
UniRef90_A0A034TWG7	0	0	0	5.1282051282
UniRef90_A0A034U1S9	0	0	0	7.0921985816
UniRef90_A0A037UQ38	0	0	0	4.6948356808
UniRef90_A0A059DPZ7	0	0	0	7.7519379845
UniRef90_A0A059DZ83	0	0	0	8.2644628099
UniRef90_A0A059FFZ0	0	0	0	8.1300813008
UniRef90_A0A059FMT4	0	0	0	6.0240963855
UniRef90_A0A059IKE0	0	0	0	5.7471264368
UniRef90_A0A059IQB8	0	5.7547783893	0	0
UniRef90_A0A059IQR1	0	15.8111696729	0	0
UniRef90_A0A059IR96	0	22.1404318279	0	0
UniRef90_A0A059KK63	0	0	0	5.4644808743
UniRef90_A0A059KMU7	0	0	0	9.1326105088
UniRef90_A0A059KP92	0	0	0	5.7803468208
UniRef90_A0A059NTX1	0	0.2396869067	0	0
UniRef90_A0A059Q9K9	0	0	0	4.1710160056
UniRef90_A0A059TX25	0	0	0	5.5671834151
UniRef90_A0A059TX61	0	0	0	4.0404040404
UniRef90_A0A059TZU9	0	0	0	53.826859196
UniRef90_A0A059TZW8	0	0	0	11.1810141421
UniRef90_A0A059TZY1	0	0	0	4.1744203516
UniRef90_A0A059U1G8	0	0	0	9.2220090841
UniRef90_A0A059U1Q2	0	0	0	9.4348019582
UniRef90_A0A059VAH1	0	2.2017097993	0	0
UniRef90_A0A059WI69	0	0	0	4.1365178972
UniRef90_A0A059WIS6	0	0	0	12.6984126984
UniRef90_A0A059WL48	0	0	0	13.8793436219
UniRef90_A0A059WL85	0	0	0	4.9751243781
UniRef90_A0A059WM91	0	0	0	8.4987195903
UniRef90_A0A059WN81	0	0	0	11.6873817196
UniRef90_A0A059WNM9	0	0	0	3.925420856
UniRef90_A0A059WNP1	0	0	0	10.316075055
UniRef90_A0A059WNQ6	0	0	0	8.4880708194
UniRef90_A0A059WQX7	0	0	0	4.2964603812
UniRef90_A0A059WSI3	0	0	0	5.5478608803
UniRef90_A0A059WTH2	0	0	0	3.9181600498
UniRef90_A0A059WUD2	0	0	0	4.6391777243
UniRef90_A0A059WUD8	0	0	0	13.6987198949
UniRef90_A0A059WUF3	0	0	0	7.3529411765
UniRef90_A0A059WUF8	0	0	0	14.8282764433
UniRef90_A0A059WUL0	0	0	0	6.514727103
UniRef90_A0A059WVF3	0	0	0	19.3134623272
UniRef90_A0A059WVF8	0	0	0	6.2675250874
UniRef90_A0A059WWB7	0	0	0	4.8427285785
UniRef90_A0A059WWH0	0	0	0	4.8250974914
UniRef90_A0A059WXN6	0	0	0	41.9463920285
UniRef90_A0A059WYK5	0	0	0	6.2502441502
UniRef90_A0A059WYR4	0	0	0	6.8376068376
UniRef90_A0A059WZ03	0	0	0	6.4724919094
UniRef90_A0A059X0S3	0	0	0	5.5866357685
UniRef90_A0A059X162	0	0	0	6.3323266568
UniRef90_A0A059X248	0	0	0	15.1372347032
UniRef90_A0A059X2B8	0	0	0	6.3246724406
UniRef90_A0A059X3G6	0	0	0	39.12029454
UniRef90_A0A059X3M6	0	0	0	4.2964603812
UniRef90_A0A059X475	0	0	0	5.3670338066
UniRef90_A0A059X5I4	0	0	0	4.5351473923
UniRef90_A0A059X6N5	0	0	0	11.6166758918
UniRef90_A0A059X7C5	0	0	0	7.3529411765
UniRef90_A0A059X7I8	0	0	0	4.3811662636
UniRef90_A0A059X7X5	0	0	0	4.3103648482
UniRef90_A0A059X828	0	0	0	4.4792889317
UniRef90_A0A059X884	0	0	0	14.6308441151
UniRef90_A0A059XA91	0	0	0	4.4643079575
UniRef90_A0A059XAI7	0	19.0780136398	0	0
UniRef90_A0A059XDR9	0	0	0	10.7454812765
UniRef90_A0A059XEF9	0	0	0	15.9449164224
UniRef90_A0A059XEN1	0	0	0	4.1754381377
UniRef90_A0A059XFA8	0	0	0	6.1686144278
UniRef90_A0A060B830	0	1.6339869281	0	0
UniRef90_A0A060BHP8	0	0	0	4.5248868778
UniRef90_A0A060BJU5	0	0	0	5.72247237
UniRef90_A0A060BKU3	0	0	0	8.5843234779
UniRef90_A0A060BLC3	0	0	0	4.8309178744
UniRef90_A0A060BLJ2	0	0	0	6.8610836511
UniRef90_A0A060BLR9	0	0	0	9.009009009
UniRef90_A0A060BM37	0	0	0	4.2194092827
UniRef90_A0A060BMW7	0	0	0	12.6184221002
UniRef90_A0A060BND0	0	0	0	5.788724135
UniRef90_A0A060BNF0	0	0	0	6.8493150685
UniRef90_A0A060BNS3	0	0	0	4.4247787611
UniRef90_A0A060BP62	0	0	0	5.9523809524
UniRef90_A0A060BQH0	0	0	0	5.291005291
UniRef90_A0A060BQI9	0	0	0	9.7563297163
UniRef90_A0A060BR38	0	0	0	4.2735042735
UniRef90_A0A060BRF9	0	0	0	5.1282051282
UniRef90_A0A060BRJ1	0	0	0	5.8737277902
UniRef90_A0A060BRX9	0	0	0	4.347826087
UniRef90_A0A060BRY7	0	0	0	4.6296296296
UniRef90_A0A060BS01	0	0	0	5.2631578947
UniRef90_A0A060BSW1	0	0	0	11.1811391223
UniRef90_A0A060BT01	0	0	0	7.6923076923
UniRef90_A0A060BTM7	0	0	0	13.8464152225
UniRef90_A0A060BTV0	0	0	0	4.8076923077
UniRef90_A0A060BTW0	0	0	0	7.9365079365
UniRef90_A0A060BTX0	0	0	0	8.8888888889
UniRef90_A0A060BU50	0	0	0	5.4644808743
UniRef90_A0A060BUQ5	0	0	0	5.2083333333
UniRef90_A0A060BUR7	0	0	0	6.1728395062
UniRef90_A0A060BVQ5	0	0	0	6.2893081761
UniRef90_A0A060BWE8	0	0	0	4.3103448276
UniRef90_A0A060BX82	0	0	0	9.3244653104
UniRef90_A0A060BXQ8	0	0	0	6.4935064935
UniRef90_A0A060BYA9	0	0	0	5.5248618785
UniRef90_A0A060BYF2	0	0	0	5.291005291
UniRef90_A0A060BYH1	0	0	0	5.1216473211
UniRef90_A0A060BZI8	0	0	0	4.3103448276
UniRef90_A0A060BZJ7	0	0	0	9.5465937571
UniRef90_A0A060BZN4	0	0	0	5.076142132
UniRef90_A0A060BZQ0	0	0	0	7.5472772841
UniRef90_A0A060BZX0	0	0	0	5.3475935829
UniRef90_A0A060C0M6	0	0	0	4.7114317425
UniRef90_A0A060C0P3	0	0	0	14.6582905007
UniRef90_A0A060C148	0	0	0	5.2631578947
UniRef90_A0A060C158	0	0	0	6.7567567568
UniRef90_A0A060C1B5	0	7.2463768116	0	0
UniRef90_A0A060C1K2	0	0	0	6.600660066
UniRef90_A0A060C1U4	0	7.0921985816	0	0
UniRef90_A0A060C1U8	0	0	0	4.4843049327
UniRef90_A0A060C1Y3	0	0	0	5.7142857143
UniRef90_A0A060C271	0	0	0	7.2463768116
UniRef90_A0A060C304	0	0	0	6.722708065
UniRef90_A0A060C3L9	0	0	0	4.9504950495
UniRef90_A0A060C427	0	0	0	6.5789473684
UniRef90_A0A060C4D6	0	0	0	6.0606060606
UniRef90_A0A060C4E3	0	0	0	6.9444444444
UniRef90_A0A060C4K2	0	0	0	7.6923076923
UniRef90_A0A060C4S2	0	0	0	4.7619047619
UniRef90_A0A060C5K0	0	0	0	5.1282051282
UniRef90_A0A060C5M8	0	0	0	9.9502487562
UniRef90_A0A060C5S3	0	0	0	5.376344086
UniRef90_A0A060C5W5	0	0	0	4.8780487805
UniRef90_A0A060C651	0	0	0	10.899263483
UniRef90_A0A060C691	0	0	0	6.5253028464
UniRef90_A0A060C6E3	0	0	0	11.0804174341
UniRef90_A0A060C6F2	0	0	0	5.4347826087
UniRef90_A0A060C6F7	0	0	0	5.6179775281
UniRef90_A0A060C6J7	0	0	0	5.9171597633
UniRef90_A0A060C6W7	0	0	0	10.2564102564
UniRef90_A0A060C777	0	0	0	7.4766616356
UniRef90_A0A060C784	0	0	0	10.4166666666
UniRef90_A0A060C7V0	0	0	0	9.9011417569
UniRef90_A0A060C7V2	0	0	0	4.5045045045
UniRef90_A0A060C899	0	0	0	4.4444444444
UniRef90_A0A060C8R6	0	0	0	4.2462845011
UniRef90_A0A060C8U7	0	0	0	9.009009009
UniRef90_A0A060C9C8	0	0	0	7.874015748
UniRef90_A0A060C9I4	0	0	0	5.4054054054
UniRef90_A0A060C9R7	0	0	0	4.2194092827
UniRef90_A0A060CAI3	0	6.8214867263	0	0
UniRef90_A0A060CB18	0	0	0	6.2893081761
UniRef90_A0A060CB37	0	0	0	4.1067761807
UniRef90_A0A060CBM0	0	0	0	5.291005291
UniRef90_A0A060CC56	0	0	0	6.4516129032
UniRef90_A0A060CCL5	0	0	0	6.8493150685
UniRef90_A0A060CCU5	0	0	0	6.0975609756
UniRef90_A0A060CDE3	0	0	0	4.8076923077
UniRef90_A0A060CDE5	0	0	0	8.1300813008
UniRef90_A0A060CDM6	0	0	0	5.6180218566
UniRef90_A0A060CEE8	0	0	0	4.5662100457
UniRef90_A0A060CEL3	0	0	0	9.1743119266
UniRef90_A0A060CEM5	0	0	0	5.1813471503
UniRef90_A0A060CF85	0	0	0	5.376344086
UniRef90_A0A060CFB9	0	0	0	5.2287671046
UniRef90_A0A060CFC0	0	0	0	5.8479532164
UniRef90_A0A060CFG1	0	0	0	4.4444444444
UniRef90_A0A060CFI4	0	0	0	5.0505050505
UniRef90_A0A060CFJ3	0	0	0	8.6393491566
UniRef90_A0A060CG74	0	0	0	5.1020408163
UniRef90_A0A060CGE8	0	0	0	7.8125
UniRef90_A0A060CH94	0	0	0	10.0010001
UniRef90_A0A060CJ67	0	0	0	5.5248618785
UniRef90_A0A060CJC9	0	0	0	4.5662100457
UniRef90_A0A060CKB4	0	0	0	5.5248618785
UniRef90_A0A060CKF3	0	0	0	6.1728395062
UniRef90_A0A060CKH9	0	0	0	6.8728522337
UniRef90_A0A060CL98	0	0	0	4.8309178744
UniRef90_A0A060CLB2	0	0	0	12.5393081761
UniRef90_A0A060CLC5	0	0	0	8.547008547
UniRef90_A0A060CLH2	0	0	0	12.5
UniRef90_A0A060CLI3	0	0	0	22.3573790887
UniRef90_A0A060CLW2	0	0	0	4.8780487805
UniRef90_A0A060CLY4	0	0	0	10.6382978723
UniRef90_A0A060CMA0	0	0	0	4.3103448276
UniRef90_A0A060CMF9	0	0	0	8.9090836938
UniRef90_A0A060CP98	0	0	0	5.6818181818
UniRef90_A0A060CPB5	0	0	0	5.8479532164
UniRef90_A0A060CPI1	0	0	0	4.1322490448
UniRef90_A0A060CRS1	0	0	0	6.8493954001
UniRef90_A0A060D7X9	0	0	0	6.6666666667
UniRef90_A0A060DDB3	0	0	0	4.5045045045
UniRef90_A0A060DLT4	0	1.6316709093	0	0
UniRef90_A0A060DX06	0	0	0	6.3694267516
UniRef90_A0A060HK20	0	0	0	6.2893081761
UniRef90_A0A060HK22	0	0	0	8.8495575222
UniRef90_A0A060HKL4	0	0	0	8.064516129
UniRef90_A0A060HLR8	0	0	0	11.049723757
UniRef90_A0A060HLS1	0	3.9643250039	0	0
UniRef90_A0A060HMY0	0	0	0	7.1942446043
UniRef90_A0A060HNH2	0	1.0101010101	0	0
UniRef90_A0A060HRC0	0	0	0	13.0081300814
UniRef90_A0A060HRC3	0	0	0	4.9019607843
UniRef90_A0A060HRT1	0	0	0	6.514727103
UniRef90_A0A060HSX3	0	2.8496951804	0	0
UniRef90_A0A060LS07	0	1.9523476648	0	0
UniRef90_A0A060NJC5	0	0	0	4.8309178744
UniRef90_A0A060PFU8	0	0	0	9.009009009
UniRef90_A0A060PUJ2	0	0	0	5.0315181894
UniRef90_A0A060PV02	0	0	0	4.8900047824
UniRef90_A0A060UVD7	0	1.4282213203	0	0
UniRef90_A0A060V085	0	0	0	11.2994350282
UniRef90_A0A061BSP5	0	0	1.256281407	0
UniRef90_A0A061CUY4	0	0	0	12.7796831619
UniRef90_A0A061JID6	0	0	0	6.0606060606
UniRef90_A0A061N0Y6	0	0	0	8.8495575221
UniRef90_A0A061NIW5	0	0	0	4.8309178744
UniRef90_A0A061P7S0	0	0	0	4.5045045045
UniRef90_A0A061QAM6	0	0	0	5.9523809524
UniRef90_A0A061QVA7	0	0	0	39.2841386709
UniRef90_A0A061RU83	0	0	0	59.2136883591
UniRef90_A0A061RXL6	0	0	0	9.8039215686
UniRef90_A0A061S5B2	0	4.3103448276	0	0
UniRef90_A0A061S8J3	0	0	0	55.524185959
UniRef90_A0A062L2Q6	0	0	0	6.6666666667
UniRef90_A0A062U974	0	0	0	4.6082949309
UniRef90_A0A062UZG4	0	0	0	5.3475935829
UniRef90_A0A062V3N9	0	0	0	4.2417863183
UniRef90_A0A062V4Z5	0	0	0	5.0962757985
UniRef90_A0A062VBW4	0	0	0	9.3024758152
UniRef90_A0A062X488	0	0	0	4.329004329
UniRef90_A0A062XNL2	0	0	0	5.6578104994
UniRef90_A0A062XUE5	0	0	0	5.6179775281
UniRef90_A0A062XVK7	0	0	0	5.6179775281
UniRef90_A0A062Y1Q2	0	0	0	7.2463768116
UniRef90_A0A063K996	0	0	0	4.8076923077
UniRef90_A0A063XX22	0	6.202537004	0	0
UniRef90_A0A063YJ57	0	0	0	7.299270073
UniRef90_A0A063ZN37	0	4.5045045045	0	0
UniRef90_A0A066PQG1	0	3.8805177538	0	0
UniRef90_A0A066PR73	0	3.8684719536	0	0
UniRef90_A0A066URG6	0	0	1.1428571429	0
UniRef90_A0A066WJB2	0	0	0	3.7159385083
UniRef90_A0A066WUF5	0	0	0	8.9888094372
UniRef90_A0A066WXW6	0	0	0	5.2631578947
UniRef90_A0A066YDE9	0	0	0	4.0120401445
UniRef90_A0A066YP22	0	0	0	7.1942446043
UniRef90_A0A066Z235	0	0	0	4.7619047619
UniRef90_A0A067DGC4	0	0	0	4.7619047619
UniRef90_A0A067FYU3	0	0	0	4.9019607843
UniRef90_A0A067LTE3	0	0	0	5.9523809524
UniRef90_A0A067XNK1	0	0	0	10.3964793281
UniRef90_A0A067XNN7	0	0	0	78.0171932878
UniRef90_A0A067XNQ5	0	4.0363310525	0	0
UniRef90_A0A068D0E8	0	0	0	7.299270073
UniRef90_A0A068D7Z1	0	2.2673153035	0	0
UniRef90_A0A068D8J9	0	0	0	4.5045045045
UniRef90_A0A068DCI5	0	0	0	10.1012677601
UniRef90_A0A068DGB8	0	0	0	5.6497175141
UniRef90_A0A068DHT9	0	0	0	4.3103448276
UniRef90_A0A068DI54	0	0	0	4.7619047619
UniRef90_A0A068DIB1	0	0	0	5.376344086
UniRef90_A0A068DPQ1	0	0	0	6.6666666667
UniRef90_A0A068EVS3	0	30.9000500216	0	0
UniRef90_A0A068EWV8	0	13.9561672517	0	0
UniRef90_A0A068NLL4	0	0	0	9.9502487562
UniRef90_A0A068NYY0	0	0	0	4.9751243781
UniRef90_A0A068QMS5	0	0	0	6.8027210884
UniRef90_A0A068T357	0	0	0	11.9047619048
UniRef90_A0A068VS54	0	0	0	5.4347826087
UniRef90_A0A068YJF2	0	0	0	6.6666666667
UniRef90_A0A068YLY7	0	0	0	10.9289617486
UniRef90_A0A068YPH9	0	0	0	4.5662100457
UniRef90_A0A068Z2C7	0	0	0	5.3191489362
UniRef90_A0A068Z8W8	0	0	0	6.993006993
UniRef90_A0A069D525	0	0	0	6.1349693252
UniRef90_A0A069DLH0	0	0	0	8.7719298246
UniRef90_A0A069IAQ4	0	0	0	6.8728522337
UniRef90_A0A069IK14	0	0	0	4.9019607843
UniRef90_A0A069IRE9	0	0	0	4.3103448276
UniRef90_A0A069J644	0	0	0	6.2111801242
UniRef90_A0A069NP36	0	0	0	5.8479532164
UniRef90_A0A069P6U9	0	0	0	19.9339919566
UniRef90_A0A069P882	0	0	0	5.6179775281
UniRef90_A0A069PAW0	0	0	0	6.4102564103
UniRef90_A0A069PL39	0	0	0	5.7471264368
UniRef90_A0A069RH88	0	0	0	6.8027210884
UniRef90_A0A069RJB6	0	0	0	9.456317625
UniRef90_A0A070AA65	0	4.2735042735	0	0
UniRef90_A0A071MU78	0	0	0	6.4935064935
UniRef90_A0A072MW88	0	5.291005291	0	0
UniRef90_A0A072T847	0	0	0	19.1899395722
UniRef90_A0A072Y2Y0	0	0	0	4.9751243781
UniRef90_A0A073AZ27	0	0	0	5.0251256281
UniRef90_A0A073B345	0	0.6881216838	0	0
UniRef90_A0A073I229	0	0	0	7.5187969925
UniRef90_A0A073IXN0	0	5.4403283052	0	0
UniRef90_A0A073KR23	0	0	0	5.376344086
UniRef90_A0A074JVC5	0	1.3799168337	0	0
UniRef90_A0A074LKW5	0	2.4028391079	0	0
UniRef90_A0A074M008	0	4.329004329	0	0
UniRef90_A0A074M0M7	0	4.3859649123	0	0
UniRef90_A0A074M4X9	0	3.8535645472	0	0
UniRef90_A0A074MCK2	0	0	0	8.421089955
UniRef90_A0A074MVD6	0	4.7343608115	0	0
UniRef90_A0A074MVP4	0	0	0	12.0847024461
UniRef90_A0A074PUQ0	0	0	0	4.2735042735
UniRef90_A0A074PXG7	0	0	0	4.1493775934
UniRef90_A0A074T803	0	4.329004329	0	0
UniRef90_A0A074TE53	0	2.1097046414	0	0
UniRef90_A0A074TKQ4	0	0	0	4.2194092827
UniRef90_A0A074TKY7	0	0	0	5.1546391753
UniRef90_A0A074TQP1	0	0	0	4.6082949309
UniRef90_A0A074TQP5	0	0	0	5.8479532164
UniRef90_A0A074U1G5	0	4.4052863436	0	0
UniRef90_A0A074UAT9	0	0	0	4.4843049327
UniRef90_A0A074UBG3	0	0	0	9.5012412548
UniRef90_A0A074VDW6	0	0	0	8.1300813008
UniRef90_A0A074YTX4	0	0	0	4.8780487805
UniRef90_A0A075EYN9	0	2.6692572412	0	0
UniRef90_A0A075FAA1	0	0	0	29.0983606558
UniRef90_A0A075FVJ9	0	0	0	8.3333333333
UniRef90_A0A075FW07	0	0	0	5.291005291
UniRef90_A0A075FY29	0	0	0	6.5789473684
UniRef90_A0A075GMK8	0	0	0	4.6296296296
UniRef90_A0A075H5M7	0	0	0	5.8139534884
UniRef90_A0A075HBG9	0	0	0	5.2631578947
UniRef90_A0A075HZ63	0	0	0	4.8780487805
UniRef90_A0A075JSR1	0	4.7393364929	0	0
UniRef90_A0A075K5E6	0	0	0	4.7393364929
UniRef90_A0A075LS37	0	0	0	4.4247787611
UniRef90_A0A075MNF0	0	0	0	4.7619047619
UniRef90_A0A075MP44	0	0	0	5.7554075988
UniRef90_A0A075MQD8	0	0	0	4.9019607843
UniRef90_A0A075MQX5	0	0	0	5.291005291
UniRef90_A0A075MSU5	0	0	0	11.080417434
UniRef90_A0A075MTA6	0	0	0	5.2356020942
UniRef90_A0A075MTH4	0	0	0	4.7619047619
UniRef90_A0A075MVH0	0	0	0	4.9751243781
UniRef90_A0A075MVR0	0	2.998258036	0	0
UniRef90_A0A075UJ01	0	1.0869565217	0	0
UniRef90_A0A075VC64	0	4.3103448276	0	0
UniRef90_A0A075XAH5	0	0	0	5.8139534884
UniRef90_A0A076G5G0	0	0	1.287001287	0
UniRef90_A0A076HX31	0	0	0	8.547008547
UniRef90_A0A076K733	0	2.0523999615	0	0
UniRef90_A0A076MEN4	0	3.4013605442	0	0
UniRef90_A0A076MMP6	0	3.4013605442	0	0
UniRef90_A0A076MQG2	0	0	0	5.1020408163
UniRef90_A0A076P607	0	0	0	4.5662100457
UniRef90_A0A076PJD6	0	0	0	9.8524558338
UniRef90_A0A077C1K7	0	0	0	4.2194092827
UniRef90_A0A077C6I1	0	0	0	4.2553191489
UniRef90_A0A077D6E9	0	0	0	4.2735042735
UniRef90_A0A077DGR7	0	0	0	6.0975609756
UniRef90_A0A077FL67	0	0	0	4.5662100457
UniRef90_A0A077LWG1	0	0	0	5.7142857143
UniRef90_A0A077M8B7	0	0	0	4.2735042735
UniRef90_A0A077MBZ2	0	0	0	13.3333333334
UniRef90_A0A077RYA7	0	23.972308554	0	0
UniRef90_A0A077S2H0	0	0	0	6.4102564103
UniRef90_A0A077ZKY0	0	0	1.8018018018	0
UniRef90_A0A077ZVB2	0	0	0	6.1728395062
UniRef90_A0A077ZWL1	0	0	0	7.4074074074
UniRef90_A0A078AXV1	0	0	0	5.8139534884
UniRef90_A0A078BFX5	0	50.0700280112	0	41.6666666666
UniRef90_A0A078BFY1	0	0	0	13.0718954248
UniRef90_A0A078BGN1	0	0	0	31.0717797444
UniRef90_A0A078KZN7	0	0	0	4.9019607843
UniRef90_A0A078LRT9	0	0	0	4.5454545455
UniRef90_A0A078M446	0	0	1.0050251256	0
UniRef90_A0A078M8K4	0	0	1.1248593926	0
UniRef90_A0A078MB05	0	0	0.4935834156	0
UniRef90_A0A078MB58	0	0	0.8216926869	0
UniRef90_A0A078MDN4	0	0	1.8484288355	0
UniRef90_A0A078MDP8	0	0	1.300390117	0
UniRef90_A0A078MIE7	0	0	0.5333333333	0
UniRef90_A0A078MKP9	0	0	0.8688097307	0
UniRef90_A0A078MYS0	0	0	0	6.9444444444
UniRef90_A0A078N0D8	0	0	0	6.8493150685
UniRef90_A0A078Q819	0	0	0	4.5045045045
UniRef90_A0A078SWC1	0	0	0	5.3191489362
UniRef90_A0A080JWJ7	0	0	0	10.4723524413
UniRef90_A0A080JZW8	0	0	0	6.25
UniRef90_A0A080JZZ2	0	0	0	5.0505050505
UniRef90_A0A080K202	0	2.3946084307	0	9.3896713616
UniRef90_A0A080K528	0	0	0	5.4347826087
UniRef90_A0A080K6A2	0	0	0	19.4896626568
UniRef90_A0A080KAC9	0	0	0	5.4054054054
UniRef90_A0A080KF95	0	0	0	5.9523809524
UniRef90_A0A080LRA5	0	0	0	4.3668122271
UniRef90_A0A080LSA6	0	0	0	4.347826087
UniRef90_A0A080LSP4	0	0	0	6.230529595
UniRef90_A0A080LTT3	0	0	0	7.8278186275
UniRef90_A0A080LTY8	0	0	0	4.9261382595
UniRef90_A0A080LUW9	0	0	0	6.8965517241
UniRef90_A0A080LVX8	0	0	0	61.6905248807
UniRef90_A0A080LW39	0	3.1680253651	0	9.5238095238
UniRef90_A0A080LWS0	0	0	0	5.376344086
UniRef90_A0A080LXS9	0	0	0	7.0921985816
UniRef90_A0A080LXU7	0	0	0	4.9751243781
UniRef90_A0A080LZE7	0	0	0	5.0251256281
UniRef90_A0A080M0F4	0	0	0	4.5454545455
UniRef90_A0A080M2T7	0	0	0	17.3490965014
UniRef90_A0A080M5X5	0	0	0	5.6497175141
UniRef90_A0A080M877	0	0	0	4.8780487805
UniRef90_A0A081BAU5	0	0	0.5675368899	0
UniRef90_A0A081BCJ7	0	1.660392314	0	0
UniRef90_A0A081BFH9	0	0	1.1587485516	0
UniRef90_A0A081BFL2	0	0	0	8.1300813008
UniRef90_A0A081BSZ5	0	0	0	5.9880239521
UniRef90_A0A081C1H7	0	0	0	5.4945054945
UniRef90_A0A081C9D6	0	0	0	5.4644808743
UniRef90_A0A081CAV7	0	0	0	6.0606060606
UniRef90_A0A081D2S1	0	0	0	13.6778746369
UniRef90_A0A081DAZ9	0	0	0	7.1974968911
UniRef90_A0A081EU40	0	4.8780777994	0	0
UniRef90_A0A081EUI1	0	5.5453228897	0	0
UniRef90_A0A081EWK7	0	5.2203677469	0	0
UniRef90_A0A081J798	0	0	0	5.8479532164
UniRef90_A0A081JDW8	0	0	0	6.6225165563
UniRef90_A0A081KGD9	0	10.1659814555	0	0
UniRef90_A0A081MDD8	0	0	0	5.6497175141
UniRef90_A0A081NDB1	0	0	0	4.4444444444
UniRef90_A0A081NIG4	0	0.4804805542	0	0
UniRef90_A0A081RB53	0	0	0	7.6923076923
UniRef90_A0A081RIQ2	0	1.1141913619	0	0
UniRef90_A0A081RXH8	0	0	0	6.0975609756
UniRef90_A0A081SIS6	0	0	0	4.5248868778
UniRef90_A0A083UTS5	0	0	0	6.2893081761
UniRef90_A0A084EP04	0	0	0	4.5045045045
UniRef90_A0A084IFZ3	0	0	0	4.4444444444
UniRef90_A0A084IGH5	0	6.2849223266	0	0
UniRef90_A0A084IGR9	0	6.9066581819	0	0
UniRef90_A0A084IGZ7	0	11.1111111111	0	0
UniRef90_A0A084IH23	0	0	0	4.854368932
UniRef90_A0A084IHI1	0	35.1107664801	0	0
UniRef90_A0A084IHI7	0	7.4759455405	0	0
UniRef90_A0A084IIG1	0	6.7214863347	0	0
UniRef90_A0A084IJL4	0	2.2530333092	0	0
UniRef90_A0A084IJQ7	0	10.8304190112	0	0
UniRef90_A0A084IJR7	0	3.4937930287	0	0
UniRef90_A0A084ILG2	0	2.9238951607	0	0
UniRef90_A0A084ILV1	0	8.3008842225	0	0
UniRef90_A0A084INC1	0	0	0	6.1349693252
UniRef90_A0A084INC5	0	1.6862449472	0	0
UniRef90_A0A084IP88	0	5.1020408163	0	0
UniRef90_A0A084IQH3	0	5.291005291	0	0
UniRef90_A0A084SE22	0	0	0	16.7608286252
UniRef90_A0A084SEQ0	0	0	0	4.9751243781
UniRef90_A0A084SH26	0	0	0	4.9751243781
UniRef90_A0A084SH62	0	0	0	4.6296296296
UniRef90_A0A084SHU6	0	0	0	7.3529411765
UniRef90_A0A084SIA8	0	0	0	8.1968589905
UniRef90_A0A084SJR2	0	0	0	4.1946332342
UniRef90_A0A084SPW4	0	0	0	5.291005291
UniRef90_A0A084SRG1	0	0	0	4.5045045045
UniRef90_A0A084SRI7	0	0	0	25.8001777793
UniRef90_A0A084STY7	0	0	0	4.854368932
UniRef90_A0A084SUT5	0	0	0	5.0251256281
UniRef90_A0A084SWU0	0	0	0	4.6948356808
UniRef90_A0A084SX57	0	0	0	4.5249100393
UniRef90_A0A084SZD4	0	0	0	5.0505050505
UniRef90_A0A084T085	0	10.442192002	0	0
UniRef90_A0A084T244	0	0	0	4.1067934966
UniRef90_A0A084T245	0	0	0	13.585059492
UniRef90_A0A084TF13	0	0	0	4.7619047619
UniRef90_A0A084XWF6	0	0	0	5.788724135
UniRef90_A0A084Y0J1	0	0	0	4.8780487805
UniRef90_A0A085B1N8	0	5.4644808743	0	0
UniRef90_A0A085DE51	0	0	0	4.3103448276
UniRef90_A0A085DRF4	0	0	0	5.0505050505
UniRef90_A0A085DRP2	0	0	0	4.6296296296
UniRef90_A0A085DSC7	0	0	0	13.1195893665
UniRef90_A0A085DSE7	0	0	0	4.9504950495
UniRef90_A0A085DSG0	0	0	0	4.329004329
UniRef90_A0A085DSG4	0	0	0	4.2194092827
UniRef90_A0A085DST6	0	0	0	4.9504950495
UniRef90_A0A085DST8	0	0	0	8.4388185654
UniRef90_A0A085DTI0	0	5.1546391753	0	0
UniRef90_A0A085DTK8	0	0	0	4.6948356808
UniRef90_A0A085DVB3	0	0	0	6.1349693252
UniRef90_A0A085DWR2	0	2.0919554398	0	0
UniRef90_A0A085EJQ5	0	0	0	14.6653019932
UniRef90_A0A085EKY1	0	0	0	5.4347826087
UniRef90_A0A085EL95	0	0	0	8.547008547
UniRef90_A0A085ELK5	0	0	0	4.2735042735
UniRef90_A0A085ELZ9	0	0	0	5.8997050147
UniRef90_A0A085ENP1	0	0	0	5.1546391753
UniRef90_A0A085ENU8	0	0	0	5.5248618785
UniRef90_A0A085EP79	0	0	0	7.874015748
UniRef90_A0A085EQC4	0	0	0	4.4052863436
UniRef90_A0A085ETD6	0	0	0	6.1350270525
UniRef90_A0A085F4X0	0	1.6254014397	0	0
UniRef90_A0A085FKS1	0	0	0	7.4488154025
UniRef90_A0A085GTP2	0	0	0	5.1282051282
UniRef90_A0A085L050	0	1.1906703526	0	0
UniRef90_A0A085L501	0	0	0	4.6082949309
UniRef90_A0A085L5C9	0	0	0	4.3859649123
UniRef90_A0A085LAR6	0	0	0	6.0606060606
UniRef90_A0A085LH47	0	0	0	5.0505050505
UniRef90_A0A085TRJ7	0	5.1166507207	0	0
UniRef90_A0A085TT29	0	4.7016884659	0	0
UniRef90_A0A085VI88	0	7.2463768116	0	0
UniRef90_A0A085VSN5	0	0	0	4.4052863436
UniRef90_A0A085VSQ1	0	0	0	4.9019607843
UniRef90_A0A085VSR0	0	0	0	8.2864918491
UniRef90_A0A085VSW6	0	0	0	4.4742729306
UniRef90_A0A085VWH2	0	0	0	4.5662100457
UniRef90_A0A085VXG2	0	0	0	4.6082949309
UniRef90_A0A085VYR2	0	0	0	7.5543301864
UniRef90_A0A085VYR3	0	0	0	5.8394285032
UniRef90_A0A085VZ92	0	0	0	5.3333333333
UniRef90_A0A085VZC9	0	0	0	5.6818181818
UniRef90_A0A085VZU2	0	0	0	6.1349693252
UniRef90_A0A085W2K1	0	0	0	5.2631578947
UniRef90_A0A085W305	0	0	0	4.8309178744
UniRef90_A0A085W389	0	0	0	4.2194092827
UniRef90_A0A085W3M3	0	0	0	4.6948356808
UniRef90_A0A085W3T7	0	0	0	6.8965517241
UniRef90_A0A085W4N7	0	0	0	6.3336685663
UniRef90_A0A085W4V9	0	0	0	5.8139534884
UniRef90_A0A085W527	0	0	0	5.0505050505
UniRef90_A0A085W5P6	0	0	0	4.1666666667
UniRef90_A0A085W5T7	0	0	0	4.1623354123
UniRef90_A0A085W650	0	0	0	4.5662100457
UniRef90_A0A085W6K5	0	0	0	8.064516129
UniRef90_A0A085W6X9	0	0	0	4.5662100457
UniRef90_A0A085W773	0	4.5662100457	0	9.1324200914
UniRef90_A0A085W774	0	0	0	9.3896713616
UniRef90_A0A085W7Q8	0	0	0	8.3333333334
UniRef90_A0A085W7R2	0	0	0	4.5159508931
UniRef90_A0A085W844	0	0	0	9.2592592593
UniRef90_A0A085W891	0	0	0	3.93702313
UniRef90_A0A085W8M3	0	0	0	10.899263483
UniRef90_A0A085W8M8	0	0	0	9.6386101821
UniRef90_A0A085W949	0	0	0	4.6511627907
UniRef90_A0A085W9M0	0	0	0	20.9315914608
UniRef90_A0A085WA91	0	0	0	4.9019607843
UniRef90_A0A085WAG4	0	0	0	3.9177314762
UniRef90_A0A085WAM7	0	0	0	8.9489489489
UniRef90_A0A085WAQ2	0	0	0	4.6296296296
UniRef90_A0A085WB36	0	0	0	6.4516129032
UniRef90_A0A085WCB2	0	0	0	4.3668122271
UniRef90_A0A085WEH4	0	0	0	4.8250974914
UniRef90_A0A085WEH6	0	0	0	4.6948356808
UniRef90_A0A085WEZ0	0	0	0	4.347826087
UniRef90_A0A085WF02	0	0	0	4.1067761807
UniRef90_A0A085WF64	0	0	0	8.6956521739
UniRef90_A0A085WG97	0	0	0	5.4347826087
UniRef90_A0A085WG99	0	0	0	5.1282051282
UniRef90_A0A085WGB9	0	0	0	4.1067761807
UniRef90_A0A085WGJ5	0	0	0	16.1293430743
UniRef90_A0A085WGQ0	0	0	0	5.1895715052
UniRef90_A0A085WHS3	0	0	0	5.5866357685
UniRef90_A0A085WHV4	0	0	0	5.5555555556
UniRef90_A0A085WIB7	0	0	0	6.0884070058
UniRef90_A0A085WIK1	0	0	0	6.6347262107
UniRef90_A0A085WIK8	0	0	0	6.8493150685
UniRef90_A0A085WIU4	0	0	0	7.326007326
UniRef90_A0A085WJ77	0	0	0	4.1152263374
UniRef90_A0A085WK00	0	0	0	5.4644808743
UniRef90_A0A085WKB9	0	0	0	7.5187969925
UniRef90_A0A085WKC4	0	0	0	9.5923813029
UniRef90_A0A085WKI4	0	0	0	7.2405564286
UniRef90_A0A085WKI6	0	0	0	13.3333333332
UniRef90_A0A085WKK6	0	0	0	5.7471264368
UniRef90_A0A085WKK7	0	0	0	3.9508401611
UniRef90_A0A085WL86	0	0	0	4.6948356808
UniRef90_A0A085WLI8	0	0	0	18.0999180999
UniRef90_A0A085WLJ0	0	0	0	5.9523809524
UniRef90_A0A085WLV4	0	0	0	6.7796610169
UniRef90_A0A085WLV5	0	0	0	8.4033613445
UniRef90_A0A085WLX3	0	0	0	4.7846889952
UniRef90_A0A085WLX8	0	0	0	5.4570360775
UniRef90_A0A085WMI8	0	0	0	4.6168051708
UniRef90_A0A085WMS5	0	0	0	4.5714823097
UniRef90_A0A085WMY4	0	0	0	4.6296296296
UniRef90_A0A085WN23	0	0	0	5.291005291
UniRef90_A0A085WNB3	0	0	0	4.3668122271
UniRef90_A0A085WNR5	0	0	0	5.3333333333
UniRef90_A0A085WNV1	0	0	0	8.4745762712
UniRef90_A0A085WNX6	0	0	0	3.8759689922
UniRef90_A0A085WP19	0	0	0	5.3475935829
UniRef90_A0A085WPS2	0	0	0	5.2356020942
UniRef90_A0A085WPU7	0	0	0	6.1728395062
UniRef90_A0A085WQG4	0	0	0	3.9331709015
UniRef90_A0A085WQH6	0	0	0	8.8888888888
UniRef90_A0A085WQP3	0	0	0	4.1928721174
UniRef90_A0A085WQT1	0	0	0	4.6948356808
UniRef90_A0A085WQT8	0	0	0	5.6422515381
UniRef90_A0A085WS86	0	0	0	4.429727741
UniRef90_A0A085WSE5	0	0	0	4.7170073703
UniRef90_A0A085WSI3	0	0	0	4
UniRef90_A0A085WSL6	0	0	0	5.1546391753
UniRef90_A0A085WSL9	0	0	0	15.2093453621
UniRef90_A0A085WT32	0	0	0	6.734006734
UniRef90_A0A085WTK8	0	0	0	7.0921985816
UniRef90_A0A085WTS1	0	0	0	4.2194092827
UniRef90_A0A085WTT3	0	0	0	5.6818640388
UniRef90_A0A085WU10	0	0	0	8.5288234224
UniRef90_A0A085WU47	0	0	0	12.905374464
UniRef90_A0A085WU67	0	0	0	5.2356020942
UniRef90_A0A085WUJ1	0	0	0	3.9215686275
UniRef90_A0A085WUM6	0	0	0	4.1623354123
UniRef90_A0A085WV32	0	0	0	10.752688172
UniRef90_A0A085WV60	0	0	0	5.4644808743
UniRef90_A0A085WWQ3	0	0	0	5.7471264368
UniRef90_A0A085WWT2	0	0	0	3.9762060038
UniRef90_A0A085WWY3	0	0	0	3.9682539683
UniRef90_A0A085ZU76	0	0	0	4.7393364929
UniRef90_A0A086AI88	0	0	0	6.0606060606
UniRef90_A0A086BWY8	0	0	0	5.1282051282
UniRef90_A0A086F3V2	0	0	0	5.4945054945
UniRef90_A0A086GAI4	0	7.7255282395	0	0
UniRef90_A0A086MH51	0	0	0	4.3668122271
UniRef90_A0A086MLG2	0	0	0	5.1282051282
UniRef90_A0A086MPL8	0	0	0	5.7142857143
UniRef90_A0A086MQ24	0	0	0	5.076142132
UniRef90_A0A086P7V6	0	0	0	10.101010101
UniRef90_A0A086XVL9	0	0	0	5.6497175141
UniRef90_A0A086XW66	0	0	0	5.2356020942
UniRef90_A0A086Y1G0	0	5.142701431	0	0
UniRef90_A0A087DT28	0	0	0	17.158593419
UniRef90_A0A087FFH1	0	0	0	7.2463768116
UniRef90_A0A087FGJ7	0	1.0964912281	0	0
UniRef90_A0A087G1X3	0	0	0	4.3859649123
UniRef90_A0A087I0U0	0	0	0	4.2553191489
UniRef90_A0A087IFW7	0	0	0	5.7471264368
UniRef90_A0A087LNH8	0	0	0	5.4644808743
UniRef90_A0A087LTJ9	0	0	0	5.7803468208
UniRef90_A0A087M1H2	0	4.1666666667	0	0
UniRef90_A0A087MLY6	0	0	0	5.5478608803
UniRef90_A0A087N852	0	0	0	6.5359477124
UniRef90_A0A087N877	0	0	0	22.8578892372
UniRef90_A0A087NA17	0	0	0	6.4724919094
UniRef90_A0A087NDD8	0	0	0	6.6225165563
UniRef90_A0A087NDE6	0	0	0	7.1942446043
UniRef90_A0A087RNT3	0	0	0	4.1666666667
UniRef90_A0A087RQ04	0	2.380952381	0	0
UniRef90_A0A087RZF9	0	3.7037037037	0	0
UniRef90_A0A087S1D0	0	0	0	11.0500610501
UniRef90_A0A087SQ46	0	0	0	5.4945054945
UniRef90_A0A087V1F6	0	0	0	5.2083333333
UniRef90_A0A088CK21	0	0.5472557557	0	0
UniRef90_A0A088FB82	0	6.7971753919	0	0
UniRef90_A0A088FSK5	0	0	0	4.2735042735
UniRef90_A0A088REH2	0	0	0	4.4843049327
UniRef90_A0A088UIK4	0	0	0	6.4935064935
UniRef90_A0A089JW01	0	0	1.9342359768	0
UniRef90_A0A089NTX0	0	0	0	10.7823761916
UniRef90_A0A089NUC1	0	0	0	7.3529411765
UniRef90_A0A090AK98	0	5.5865921788	0	0
UniRef90_A0A090AKJ7	0	0	0	10.2302459445
UniRef90_A0A090AMA3	0	0	0	4.9751243781
UniRef90_A0A090D2P6	0	1.98639639	0	0
UniRef90_A0A090DE77	0	0	0	4.3859649123
UniRef90_A0A090DEC6	0	0	0	4.4843049327
UniRef90_A0A090DF49	0	0	0	4.5454545455
UniRef90_A0A090DWB6	0	0	0	5.8479532164
UniRef90_A0A090E7F3	0	0	0	4.4843049327
UniRef90_A0A090F3I2	0	0	0	5.9171597633
UniRef90_A0A090F5T6	0	4.8076923077	0	0
UniRef90_A0A090GQC3	0	0	0	4.2553191489
UniRef90_A0A090GVW5	0	2.0833333333	0	0
UniRef90_A0A090IC13	0	0.8762107754	0	0
UniRef90_A0A090KFQ1	0	0	0	4.3668122271
UniRef90_A0A090KGR6	0	0	0	5.3879385341
UniRef90_A0A090KHA1	0	0	0	4.1841004184
UniRef90_A0A090KHE5	0	0	0	5.871377619
UniRef90_A0A090KHE6	0	0	0	6.3604280011
UniRef90_A0A090KM35	0	0	0	7.8383473707
UniRef90_A0A090KM78	0	0	0	4.6296296296
UniRef90_A0A090KMB7	0	0	0	13.5900514052
UniRef90_A0A090KN43	0	0	0	5.1282051282
UniRef90_A0A090KPE5	0	0	0	4.2462845011
UniRef90_A0A090MG07	0	0	0	7.5187969925
UniRef90_A0A090MGV1	0	0	0	5.3667377467
UniRef90_A0A090MHN6	0	0	0	5.3511555558
UniRef90_A0A090MSR8	0	0	0	4.4444444444
UniRef90_A0A090MUS0	0	0	0	10.101010101
UniRef90_A0A090P1F3	0	0	0	6.2893081761
UniRef90_A0A090P2C5	0	0	0	4.329004329
UniRef90_A0A090PBE3	0	0	0	12.3078088314
UniRef90_A0A090PFZ5	0	5.8479532164	0	0
UniRef90_A0A090PMI0	0	0	0	14.9253731343
UniRef90_A0A090PPM1	0	0	0	5.8823529412
UniRef90_A0A090PSW3	0	4.7619047619	0	0
UniRef90_A0A090PYH9	0	0	0	7.6923076923
UniRef90_A0A090Q2F4	0	0	0	6.2893081761
UniRef90_A0A090QDP7	0	0	0	4.8309178744
UniRef90_A0A090QEK0	0	3.9177314762	0	0
UniRef90_A0A090QFB0	0	0	0	4.7619047619
UniRef90_A0A090QJL7	0	0	0	4.9019607843
UniRef90_A0A090QRP5	0	0	0	5.1813471503
UniRef90_A0A090QUV6	0	1.8598639675	0	5.6818181818
UniRef90_A0A090QVF5	0	0	0	6.3694267516
UniRef90_A0A090QWJ6	0	11.4638447972	0	0
UniRef90_A0A090R0U7	0	0	0	4.4843049327
UniRef90_A0A090R473	0	0	0	8.4929135562
UniRef90_A0A090R5N4	0	0	0	8.1300813008
UniRef90_A0A090R970	0	0	0	4.8309178744
UniRef90_A0A090R9M6	0	0	0	4.8309178744
UniRef90_A0A090RAZ9	0	0	0	5.9171597633
UniRef90_A0A090RC16	0	0	0	4.2553191489
UniRef90_A0A090RCP2	0	0	0	6.1728395062
UniRef90_A0A090RGB5	0	0	0	20.1360544218
UniRef90_A0A090RKR7	0	0	0	5.0505050505
UniRef90_A0A090RL46	0	0	0	15.873015873
UniRef90_A0A090RN83	0	0	0	12.8205128205
UniRef90_A0A090S7K1	0	0	0	95.0674224931
UniRef90_A0A090S9B7	0	0	0	5.0505050505
UniRef90_A0A090SA71	0	0	0	5.8479532164
UniRef90_A0A090SB75	0	0	0	7.5757575758
UniRef90_A0A090SBN7	0	0	0	9.2592592592
UniRef90_A0A090SGG7	0	0	0	4.9751243781
UniRef90_A0A090SHN8	0	0	0	13.9973625067
UniRef90_A0A090STE1	0	0	0	4.4247787611
UniRef90_A0A090SUF1	0	0	0	5.8823529412
UniRef90_A0A090SYK7	0	0	0	6.25
UniRef90_A0A090T079	0	0	0	4.9504950495
UniRef90_A0A090T269	0	0	0	5.1282051282
UniRef90_A0A090T2Y9	0	5.1282051282	0	0
UniRef90_A0A090T490	0	0	0	15.1515151516
UniRef90_A0A090T5B9	0	0	0	5.0251256281
UniRef90_A0A090T8L9	0	0	0	27.7470841008
UniRef90_A0A090TBS5	0	0	0	4.4052863436
UniRef90_A0A090TWA4	0	0	0	5.291005291
UniRef90_A0A090U2S9	0	0	0	5.4347826087
UniRef90_A0A090V7H5	0	0	0	5.1813471503
UniRef90_A0A090VD60	0	0	0	4.6296296296
UniRef90_A0A090VKI6	0	0	0	14.8011480115
UniRef90_A0A090VN52	0	0	0	6.3694267516
UniRef90_A0A090VP64	0	0	0	5.8823529412
UniRef90_A0A090VTX2	0	0	0	4.1666666667
UniRef90_A0A090W2K2	0	0	0	5.5555555556
UniRef90_A0A090W584	0	0	0	5.4945054945
UniRef90_A0A090W5U6	0	0	0	4.7169811321
UniRef90_A0A090W5V1	0	0	0	5.5096418733
UniRef90_A0A090W6P0	0	0	0	4.4052863436
UniRef90_A0A090WDN7	0	0	0	11.3651039649
UniRef90_A0A090WDP5	0	6.5359477124	0	0
UniRef90_A0A090WHK2	0	0	0	8.3333333333
UniRef90_A0A090WJA9	0	0	0	4.7393364929
UniRef90_A0A090WKH7	0	0	0	9.009009009
UniRef90_A0A090WQF8	0	0	0	12.8205128206
UniRef90_A0A090WQH5	0	0	0	5.2356020942
UniRef90_A0A090WRC0	0	0	0	4.3859649123
UniRef90_A0A090WSF4	0	0	0	8.064516129
UniRef90_A0A090WTA1	0	0	0	4.9019607843
UniRef90_A0A090WUG3	0	0	0	9.1324200914
UniRef90_A0A090WV04	0	0	0	10.7398873528
UniRef90_A0A090WVU0	0	0	0	7.0921985816
UniRef90_A0A090WYC3	0	0	0	7.7519379845
UniRef90_A0A090X3R5	0	0	0	10.989010989
UniRef90_A0A090X466	0	0	0	11.4942528736
UniRef90_A0A090X4L0	0	4.9751243781	0	4.9504950495
UniRef90_A0A091AM75	0	0	0	4.5454545455
UniRef90_A0A091AP68	0	0	0	4.7393364929
UniRef90_A0A091AQ43	0	0	0	4.0858061016
UniRef90_A0A091AQ93	0	0	0	7.2463768116
UniRef90_A0A091AQX6	0	0	0	5.1282051282
UniRef90_A0A091AR90	0	0	0	5.0251256281
UniRef90_A0A091AS35	0	0	0	12.2191208005
UniRef90_A0A091ASF3	0	0	0	3.7815139397
UniRef90_A0A091ASJ1	0	0	0	4.5454545455
UniRef90_A0A091AUZ6	0	0	0	4.016064257
UniRef90_A0A091AVP2	0	0	0	4.5662100457
UniRef90_A0A091AWK0	0	0	0	3.9101020525
UniRef90_A0A091AYQ3	0	0	0	7.9843182253
UniRef90_A0A091AZU8	0	0	0	3.9139093137
UniRef90_A0A091B0C8	0	0	0	4.2735042735
UniRef90_A0A091B0L7	0	0	0	4.8309178744
UniRef90_A0A091B0S4	0	0	0	7.0546737213
UniRef90_A0A091B159	0	2.4042346171	0	0
UniRef90_A0A091B3D6	0	0	0	5.3475935829
UniRef90_A0A091B3H0	0	0	0	4.329004329
UniRef90_A0A091B4H5	0	0	0	4.5045045045
UniRef90_A0A091B7P6	0	2.5906735751	0	5.2083333333
UniRef90_A0A091B9V3	0	6.8493150685	0	0
UniRef90_A0A091BCC0	0	9.2592592593	0	0
UniRef90_A0A091BE32	0	4.0952147091	0	0
UniRef90_A0A091BEL0	0	0	0.4357298475	0
UniRef90_A0A091BFB1	0	0	0	12.282061211
UniRef90_A0A091BHU5	0	0	0	4.4742729306
UniRef90_A0A091BJI4	0	0	0	10.7398873528
UniRef90_A0A091BKP7	0	0	0	5.9523809524
UniRef90_A0A091BNL7	0	0	0	4.5454545455
UniRef90_A0A091BNR7	0	0	0	5.8823529412
UniRef90_A0A091BUP7	0	0	0	7.0422535211
UniRef90_A0A091C6K4	0	0	0	6.4102564103
UniRef90_A0A091DUB1	0	0.2178971879	0	0
UniRef90_A0A091UMG0	0	0.2237077796	0	0
UniRef90_A0A091VIG2	0	0	0	5.4347826087
UniRef90_A0A093DKR5	0	0.2330289371	0	0
UniRef90_A0A093FCZ7	0	0.2843742961	0	0
UniRef90_A0A094AY51	0	0	0	4.9019607843
UniRef90_A0A094IQV6	0	5.7142857143	0	0
UniRef90_A0A094ITC1	0	4.5662100457	0	0
UniRef90_A0A094ITF9	0	5.5550456611	0	0
UniRef90_A0A094IU72	0	3.8095238095	0	0
UniRef90_A0A094IUL6	0	5.1282051282	0	0
UniRef90_A0A094IVN4	0	8.3860759494	0	0
UniRef90_A0A094IVY4	0	5.6179775281	0	0
UniRef90_A0A094IW20	0	3.8406153835	0	0
UniRef90_A0A094IX68	0	1.6855017205	0	0
UniRef90_A0A094IYI4	0	0	0	5.5555555556
UniRef90_A0A094IYK2	0	0	0	5.2083333333
UniRef90_A0A094J077	0	4.1666666667	0	0
UniRef90_A0A094JDW5	0	5.0505050505	0	0
UniRef90_A0A094JWX2	0	0	0	5.3981106613
UniRef90_A0A094K3W8	0	0	0	4.1666666667
UniRef90_A0A094L781	0	5.0505050505	0	0
UniRef90_A0A094PAE2	0	0	0	4.9751243781
UniRef90_A0A094PTS5	0	0	0	4.6948356808
UniRef90_A0A094PZ71	0	0	0	8.7719298246
UniRef90_A0A094Q5J1	0	0	0	4.8780487805
UniRef90_A0A094Q6J8	0	1.5015015015	0	4.5045045045
UniRef90_A0A094QA10	0	0	0	9.2592592592
UniRef90_A0A094QAQ8	0	0	0	4.3103448276
UniRef90_A0A094QH63	0	0	0	4.6082949309
UniRef90_A0A094S5F0	0	0	0	4.6728971963
UniRef90_A0A094WI84	0	4.6948356808	0	0
UniRef90_A0A095CS62	0	4.6082949309	0	4.6296296296
UniRef90_A0A095DQ83	0	3.6618324152	0	0
UniRef90_A0A095F3M7	0	0	0	11.6283000372
UniRef90_A0A095GHU8	0	0	0	8.4745762712
UniRef90_A0A095H5T3	0	0	0	17.4301007391
UniRef90_A0A095RW56	0	3.0735401497	0	18.7897964764
UniRef90_A0A095S9N7	0	14.8518935175	0	0
UniRef90_A0A095SRL3	0	0	0	5.2083333333
UniRef90_A0A095SST1	0	0	0	5.0251256281
UniRef90_A0A095SXZ1	0	0	0	4.9751243781
UniRef90_A0A095SY15	0	0	0	13.7471655328
UniRef90_A0A095SYC4	0	0	0	4.5662100457
UniRef90_A0A095T8M1	0	0	0	9.3457943925
UniRef90_A0A095TI97	0	32.9214271553	0	0
UniRef90_A0A095U1D8	0	0	0	5.6179775281
UniRef90_A0A095UFI3	0	0	0	6.4102564103
UniRef90_A0A095UQG8	0	0	0	5.8823529412
UniRef90_A0A095V1H5	0	0	0	5.3475935829
UniRef90_A0A095VS83	0	0.3826268053	0	0
UniRef90_A0A095VV20	0	0.5091194105	0	4.9019607843
UniRef90_A0A095X5K9	0	0	0	6.2893081761
UniRef90_A0A095XPY8	0	0	0	4.329004329
UniRef90_A0A095Z6G6	0	1.2213774288	0	0
UniRef90_A0A095ZAS2	0	0.8477140603	0	0
UniRef90_A0A095ZB51	0	0	0	6.1728395062
UniRef90_A0A095ZG77	0	0	0	4.6082949309
UniRef90_A0A096X809	0	0	0	6.8965517241
UniRef90_A0A096X815	0	0	0	6.8965517241
UniRef90_A0A096X820	0	0	0	13.8888888888
UniRef90_A0A096X833	0	0	0	20.7854406129
UniRef90_A0A097A4Z2	0	0	0	7.556707027
UniRef90_A0A097A537	0	7.2859744991	0	0
UniRef90_A0A097EJF1	0	0	0	9.5928226363
UniRef90_A0A098EDY1	0	0	0	5.9171597633
UniRef90_A0A098EYW8	0	0	0	5.4644808743
UniRef90_A0A098L9Y2	0	1.0079163763	0	0
UniRef90_A0A098L9Z7	0	0	0	5.6181548464
UniRef90_A0A098LBA1	0	5.4644808743	0	0
UniRef90_A0A098LCC1	0	0	0	5.4644808743
UniRef90_A0A098LCC4	0	0	0	5.0505050505
UniRef90_A0A098LE84	0	0	0	6.1728395062
UniRef90_A0A098LEP2	0	0	1.0799136069	0
UniRef90_A0A098LFS6	0	0	0	4.2735042735
UniRef90_A0A098LH33	0	0	0	6.7567567568
UniRef90_A0A098LH67	0	0	0	11.4614121511
UniRef90_A0A098LID1	0	0	0	4.6728971963
UniRef90_A0A098LIS2	0	0	0	5.1813471503
UniRef90_A0A098LK57	0	1.3227513228	0	0
UniRef90_A0A098LKX0	0	0	0	4.6948356808
UniRef90_A0A098LMM2	0	0	0	9.6153846154
UniRef90_A0A098PXV3	0	0	0	4.1666666667
UniRef90_A0A098QUA8	0	0	0.9225092251	0
UniRef90_A0A098QYJ8	0	0	0.884173298	0
UniRef90_A0A098RVE3	0	0	0	4.6948356808
UniRef90_A0A098S6S0	0	0	0	7.1942446043
UniRef90_A0A098S7C5	0	0	0.9596928983	0
UniRef90_A0A098TJV6	0	0	0	4.6082949309
UniRef90_A0A098TM11	0	0	0	6.8965517241
UniRef90_A0A098U051	0	0	0	5.4870613738
UniRef90_A0A098U059	0	0	0	5.8394285032
UniRef90_A0A098U0B6	0	0	0	8.4790934737
UniRef90_A0A098U0G3	0	0	0	4.5662100457
UniRef90_A0A098U172	0	0	0	4.4444444444
UniRef90_A0A098U4R0	0	2.2894499982	0	0
UniRef90_A0A098Y3W0	0	0	0	5.8139534884
UniRef90_A0A098YC85	0	0	1.5060240964	0
UniRef90_A0A098YIC3	0	0	0	4.3859649123
UniRef90_A0A099ET07	0	0	0	5.4644808743
UniRef90_A0A099EWK7	0	4.5662100457	0	0
UniRef90_A0A099EXV4	0	7.5741653611	0	0
UniRef90_A0A099F9D9	0	0	0	4.2194092827
UniRef90_A0A099FG53	0	3.9222256726	0	0
UniRef90_A0A099G5J5	0	10.6658109004	0	0
UniRef90_A0A099GIX7	0	6.2681682767	0	0
UniRef90_A0A099GL82	0	5.6179775281	0	0
UniRef90_A0A099J588	0	0	0	5.6818181818
UniRef90_A0A099L3S0	0	0	0	5
UniRef90_A0A099P7S6	0	4.4011644466	0	5.376344086
UniRef90_A0A099PAV7	0	6.8493150685	0	0
UniRef90_A0A099PBF4	0	6.8027210884	0	0
UniRef90_A0A099RP09	0	0	0	4.5454545455
UniRef90_A0A099T6V2	0	3.9215686275	0	0
UniRef90_A0A099T9R7	0	2.5102354629	0	0
UniRef90_A0A099TB72	0	5.4644808743	0	0
UniRef90_A0A099UBY0	0	0	0	4.2735042735
UniRef90_A0A0A0BD32	0	12.3456790123	0	0
UniRef90_A0A0A0BDY5	0	1.5220700152	0	0
UniRef90_A0A0A0BGC1	0	2.4890363539	0	0
UniRef90_A0A0A0BXN1	0	0	1.0288065844	0
UniRef90_A0A0A0C2V9	0	0	2.457002457	0
UniRef90_A0A0A0CW28	0	4.6296296296	0	0
UniRef90_A0A0A0CWI8	0	0	0	4.6948356808
UniRef90_A0A0A0CY37	0	0	0	4.9751243781
UniRef90_A0A0A0CZJ3	0	0	0	6.25
UniRef90_A0A0A0D001	0	0	0	7.5757575758
UniRef90_A0A0A0D1U4	0	0.7556562156	0	0
UniRef90_A0A0A0D222	0	0	0	4.5454545455
UniRef90_A0A0A0D4J8	0	0	0	14.5993179881
UniRef90_A0A0A0D5U2	0	0	0	5.5248618785
UniRef90_A0A0A0D6N6	0	0.7723753836	0	0
UniRef90_A0A0A0D8Z2	0	0	0	4.6728971963
UniRef90_A0A0A0DAT9	0	0	0	6.5789473684
UniRef90_A0A0A0DD81	0	0	0	7.4626865672
UniRef90_A0A0A0DDS8	0	1.7455277932	0	0
UniRef90_A0A0A0DG37	0	0	0	5.7471264368
UniRef90_A0A0A0DY96	0	0	0	33.2112332114
UniRef90_A0A0A0E145	0	0	0	5.3475935829
UniRef90_A0A0A0E7F1	0	5.0125313283	0	0
UniRef90_A0A0A0E8R9	0	8.2304526749	0	0
UniRef90_A0A0A0EAF9	0	4.7438398446	0	0
UniRef90_A0A0A0EB46	0	2.3771086913	0	0
UniRef90_A0A0A0EBK0	0	2.9585798817	0	0
UniRef90_A0A0A0EBS8	0	1.7007095986	0	25.0766307786
UniRef90_A0A0A0EQ89	0	0	0	5.1020408163
UniRef90_A0A0A0EWA5	0	0	0	5.2356020942
UniRef90_A0A0A0EXD1	0	0	1.5455950541	0
UniRef90_A0A0A0EZ56	0	0	0	4.5871559633
UniRef90_A0A0A0F1W4	0	0	0	3.8277547014
UniRef90_A0A0A0F4V8	0	0	0	6.5789473684
UniRef90_A0A0A0HFL9	0	0	0	10.9289617486
UniRef90_A0A0A0J374	0	0	0	4.9751243781
UniRef90_A0A0A0JEN2	0	0	0	7.299270073
UniRef90_A0A0A0JGG8	0	0	0	4.3103448276
UniRef90_A0A0A0JJK7	0	0	1.0638297872	0
UniRef90_A0A0A0KWL1	0	4.7619047619	0	0
UniRef90_A0A0A0M5P0	0	0	0	6.6666666667
UniRef90_A0A0A0M6F9	0	0	1.0989010989	0
UniRef90_A0A0A0M9U5	0	0	0.5995203837	0
UniRef90_A0A0A0MBZ3	0	0	0	4.2194092827
UniRef90_A0A0A0WEC9	0	0.4427839664	0	0
UniRef90_A0A0A0YUM9	0	0	0	4.0444935182
UniRef90_A0A0A0YUP2	0	0	0	34.5076448933
UniRef90_A0A0A0YYX0	0	0	0	8.1633162019
UniRef90_A0A0A1DG08	0	0	0	4.5662100457
UniRef90_A0A0A1DNT7	0	0	0	4.854368932
UniRef90_A0A0A1GYS8	0	0	0	6.9204152249
UniRef90_A0A0A1H2L2	0	0	0	4.5045045045
UniRef90_A0A0A1H2Q0	0	0	0	4.6248812915
UniRef90_A0A0A1H3N1	0	0	0	9.090909091
UniRef90_A0A0A1H4E8	0	0	0	5.4644808743
UniRef90_A0A0A1H601	0	0	0	5.4945054945
UniRef90_A0A0A1H706	0	0	0	4.329004329
UniRef90_A0A0A1H9E3	0	0	0	4.5045045045
UniRef90_A0A0A1H9J5	0	0	0	5.9367579053
UniRef90_A0A0A1H9U3	0	0	0	8.6393491566
UniRef90_A0A0A1MAS8	0	0	1.5151515152	0
UniRef90_A0A0A1PPK4	0	0	0	10.3896804836
UniRef90_A0A0A1PSH3	0	0	0	5.1813819256
UniRef90_A0A0A1PUZ4	0	0	0	4.3668122271
UniRef90_A0A0A1PVZ0	0	0	0	6.0975609756
UniRef90_A0A0A1PWS9	0	0	0	4.4052863436
UniRef90_A0A0A1VKN9	0	0	0.9871668312	0
UniRef90_A0A0A1Y8G3	0	0	0	4.7393364929
UniRef90_A0A0A2A182	0	9.0858261113	0	0
UniRef90_A0A0A2HY84	0	0	0	10.0505050505
UniRef90_A0A0A2LVJ1	0	0	0	4.9504950495
UniRef90_A0A0A2M6P1	0	0	0	6.0606060606
UniRef90_A0A0A2M9N8	0	0	0	5.2083333333
UniRef90_A0A0A2MF03	0	0	0	4.4642857143
UniRef90_A0A0A2N0S6	0	0	0	10.667349377
UniRef90_A0A0A2N364	0	0	0	8.2644628099
UniRef90_A0A0A2SPY1	0	0	0	16.043693463
UniRef90_A0A0A2UGB7	0	0	0	4.1666666667
UniRef90_A0A0A2V8F8	0	0	0	7.6482115177
UniRef90_A0A0A2VDP4	0	0	0.8779631255	0
UniRef90_A0A0A2VZQ7	0	0	0.4442470013	0
UniRef90_A0A0A2WDF5	0	0	0	4.5248868778
UniRef90_A0A0A2WHL9	0	0	0	4.4052863436
UniRef90_A0A0A2WK90	0	0	0	5.9171597633
UniRef90_A0A0A2WKI6	0	0	0	4.3816963333
UniRef90_A0A0A2WLV3	0	0	0	4.6948356808
UniRef90_A0A0A2WQS6	0	0	0	4.1666666667
UniRef90_A0A0A2X5T0	0	0	0	16.1945974298
UniRef90_A0A0A3IFQ2	0	0	0.9532888465	0
UniRef90_A0A0A3XG05	0	4.2194092827	0	0
UniRef90_A0A0A3XIY2	0	0	0	5.4644808743
UniRef90_A0A0A3XN32	0	0	0	5.4644808743
UniRef90_A0A0A3XXF5	0	0	0	6.3694267516
UniRef90_A0A0A3XZZ9	0	0	0	4.2735042735
UniRef90_A0A0A3Z362	0	2.1929824561	0	0
UniRef90_A0A0A5FY06	0	1.675041876	0	0
UniRef90_A0A0A6CU45	0	0	0	11.4942528736
UniRef90_A0A0A6NZ08	0	0	0	7.5757575758
UniRef90_A0A0A6NZN8	0	0	0	4.5662100457
UniRef90_A0A0A6P092	0	0	0	4.9504950495
UniRef90_A0A0A6P1F8	0	0	0	5.7142857143
UniRef90_A0A0A6P2I7	0	6.5359477124	0	0
UniRef90_A0A0A6P2L4	0	0	0	4.5045045045
UniRef90_A0A0A6P5C0	0	0	0	8.2135869932
UniRef90_A0A0A6P9C9	0	2.1719683724	0	0
UniRef90_A0A0A6PQ15	0	0	0	4.9751243781
UniRef90_A0A0A6Q2D0	0	0	0	6.4102564103
UniRef90_A0A0A6Q7X2	0	0	0	4.4444444444
UniRef90_A0A0A6QEW3	0	0	0	4.8309178744
UniRef90_A0A0A6QIW3	0	0	0	9.1743119266
UniRef90_A0A0A6UIS0	0	0	0	4.5454545455
UniRef90_A0A0A7KRV8	0	0	0	33.3333333334
UniRef90_A0A0A7LBY9	0	0	0	4.3103448276
UniRef90_A0A0A7LHL5	0	1.9856953389	0	0
UniRef90_A0A0A7PBW7	0	0	0	4.0983606557
UniRef90_A0A0A7PDX9	0	0	0	4.8076923077
UniRef90_A0A0A8GEY9	0	0	0	4.9019607843
UniRef90_A0A0A8JFZ9	0	0	1.0559662091	0
UniRef90_A0A0A8JGB7	0	7.299270073	0	7.3529411765
UniRef90_A0A0A8JH23	0	0	1.4903129657	0
UniRef90_A0A0A8JHJ6	0	0	0.3441156228	0
UniRef90_A0A0A8JHW6	0	0	0.693000693	0
UniRef90_A0A0A8JPP5	0	0	0.9784735812	0
UniRef90_A0A0A8K310	0	0	0	4.5454545455
UniRef90_A0A0A8K713	0	0	0	4.5977254471
UniRef90_A0A0A8PJD5	0	0	2.1598272138	0
UniRef90_A0A0A8RGG4	0	5.9523809524	0	0
UniRef90_A0A0A8TQ27	0	0	0	20.7526529922
UniRef90_A0A0A8UT50	0	0	0	5.1020408163
UniRef90_A0A0A8WQN9	0	0	0	4.5662100457
UniRef90_A0A0A8ZT63	0	0	0	5.8823529412
UniRef90_A0A0A9DK16	0	0	0	5.2083333333
UniRef90_A0A0A9DP02	0	0	0	5.0251256281
UniRef90_A0A0A9E8B2	0	0	0	5.1020408163
UniRef90_A0A0A9FCN4	0	0	0	5.4054054054
UniRef90_A0A0A9K0G3	0	0	0	6.2111801242
UniRef90_A0A0B0BZP5	0	1.8145026016	0	0
UniRef90_A0A0B0EI39	0	0	0	8.8495575221
UniRef90_A0A0B0EMQ7	0	0	0	4.6082949309
UniRef90_A0A0B0ERV6	0	0	0	4.2194092827
UniRef90_A0A0B0H9Y0	0	5.5577070594	0	0
UniRef90_A0A0B0HAD3	0	0	0	14.1163364367
UniRef90_A0A0B0HC60	0	3.8095238095	0	0
UniRef90_A0A0B0HF28	0	0	0	6.6666666667
UniRef90_A0A0B0HFW1	0	0.858867316	0	0
UniRef90_A0A0B0HGK4	0	0	0	5.0505050505
UniRef90_A0A0B0HHP8	0	0	0	12.1216573612
UniRef90_A0A0B0HI89	0	0	0	9.2379245605
UniRef90_A0A0B0HJT5	0	0	0	15.8573310747
UniRef90_A0A0B0HKJ9	0	0	0	6.6225165563
UniRef90_A0A0B0HM34	0	0	0	6.5789473684
UniRef90_A0A0B0HNX7	0	0	0	18.605456193
UniRef90_A0A0B0HRG2	0	0	0	4.2735042735
UniRef90_A0A0B0HRS3	0	0	3.0581039755	0
UniRef90_A0A0B0HT18	0	0	0	4.2553191489
UniRef90_A0A0B0HUL2	0	0	0	5.4644808743
UniRef90_A0A0B0HVX2	0	0.5313533589	0	0
UniRef90_A0A0B0HZ47	0	0	0	7.0921985816
UniRef90_A0A0B0I4T2	0	0	0	5.2083333333
UniRef90_A0A0B0I5I4	0	0	0	4.6728971963
UniRef90_A0A0B0QIG7	0	4.6082949309	0	0
UniRef90_A0A0B0QJA1	0	6.1728395062	0	0
UniRef90_A0A0B0QKT5	0	0	0	6.5789473684
UniRef90_A0A0B0QND6	0	2.8363437521	0	0
UniRef90_A0A0B0QQI5	0	0	0	5.0251256281
UniRef90_A0A0B0QSW0	0	9.3457943925	0	0
UniRef90_A0A0B0QV70	0	6.0240963855	0	0
UniRef90_A0A0B1TWP1	0	0	0	6.6666666667
UniRef90_A0A0B1U2L2	0	0	0	12.5393081761
UniRef90_A0A0B1XTM7	0	0	0	16.334367154
UniRef90_A0A0B1YLC3	0	0	0	4.2735042735
UniRef90_A0A0B1ZID0	0	0	0	4.3103448276
UniRef90_A0A0B1ZKT9	0	0	0	4.3859649123
UniRef90_A0A0B1ZLP8	0	0	0	4.3196745783
UniRef90_A0A0B2AS00	0	0	0	18.0001442897
UniRef90_A0A0B2AWX5	0	0	0	17.046561465
UniRef90_A0A0B2B9M6	0	0	0	6.5359477124
UniRef90_A0A0B2BQ45	0	0	0	4.6082949309
UniRef90_A0A0B2BUS4	0	0	0	8.658008658
UniRef90_A0A0B2C254	0	0	0	6.9444444444
UniRef90_A0A0B2C263	0	0	0	13.2940019666
UniRef90_A0A0B2C6L1	0	0	0	7.5757575758
UniRef90_A0A0B2D799	0	0	0	4.6296296296
UniRef90_A0A0B2RWL9	0	0	0	4.7393364929
UniRef90_A0A0B3B1A9	0	0	0	14.9253731343
UniRef90_A0A0B3REY8	0	0	0	5.5248618785
UniRef90_A0A0B3SHY3	0	8.2559405538	0	0
UniRef90_A0A0B3SML8	0	0	0	4.2194092827
UniRef90_A0A0B3VGF6	0	0	0.570450656	0
UniRef90_A0A0B3VUK6	0	0	1.5974440895	0
UniRef90_A0A0B4BMD5	0	1.753488179	0	0
UniRef90_A0A0B4CBD0	0	5.376344086	0	5.4644808743
UniRef90_A0A0B4D5J1	0	0	0	4.6728971963
UniRef90_A0A0B4DNX9	0	0	0	4.5045045045
UniRef90_A0A0B4EN16	0	0	0	4.5045045045
UniRef90_A0A0B4PKK8	0	0	0	4.3859649123
UniRef90_A0A0B4PKV6	0	0	0	4.3103448276
UniRef90_A0A0B4PL35	0	0	0	4.3103448276
UniRef90_A0A0B4S4L7	0	0	1.8484288355	0
UniRef90_A0A0B4S605	0	0	0.8230452675	0
UniRef90_A0A0B4U5X5	0	13.1836765236	0	0
UniRef90_A0A0B4U6F4	0	6.442383128	0	0
UniRef90_A0A0B4U7B0	0	0	0	9.8039215686
UniRef90_A0A0B4XMQ4	0	0	0	4.4843049327
UniRef90_A0A0B4XPK3	0	4.9751243781	0	0
UniRef90_A0A0B4XQC9	0	0	0	4.6948356808
UniRef90_A0A0B5BIS6	0	0	0	4.6082949309
UniRef90_A0A0B5DVP7	0	0	0	4.6296296296
UniRef90_A0A0B5E7T6	0	13.3015966184	0	0
UniRef90_A0A0B5E964	0	32.8129297201	0	0
UniRef90_A0A0B5FTR4	0	0	0	5.9523809524
UniRef90_A0A0B5FUB6	0	0	0	3.8722204729
UniRef90_A0A0B5GHY3	0	8.0573092335	0	0
UniRef90_A0A0B5GPE9	0	5.6818640388	0	0
UniRef90_A0A0B5GPR9	0	0	0	7.0921985816
UniRef90_A0A0B5GT00	0	7.8857285207	0	0
UniRef90_A0A0B5GUB4	0	15.8260849805	0	0
UniRef90_A0A0B5GVT3	0	6.5253028464	0	0
UniRef90_A0A0B5GVY8	0	13.0294542059	0	0
UniRef90_A0A0B5H0R2	0	4.0506785482	0	0
UniRef90_A0A0B5H573	0	2.3817553816	0	0
UniRef90_A0A0B5HFN6	0	0	0	4.8309178744
UniRef90_A0A0B5HGT0	0	0	0	9.4740983433
UniRef90_A0A0B5HIX5	0	0	0	5.4644808743
UniRef90_A0A0B5HMT8	0	0	0	6.8728522337
UniRef90_A0A0B5HQN6	0	0	0	44.6266258518
UniRef90_A0A0B5HUE3	0	0	0	10.1261117877
UniRef90_A0A0B5HUH1	0	0	0	20.5132001397
UniRef90_A0A0B5HUJ1	0	0	0	6.8728522337
UniRef90_A0A0B5IN42	0	0	0	4.5662100457
UniRef90_A0A0B5KXE4	0	0	0	4.4052863436
UniRef90_A0A0B6D6L6	0	0	0	4.8780487805
UniRef90_A0A0B6S709	0	0	0	6.8027210884
UniRef90_A0A0B6SBR3	0	0	0	5.1282051282
UniRef90_A0A0B6WVB0	0	0	0	4.6082949309
UniRef90_A0A0B6WYL5	0	0	0	4.9261083744
UniRef90_A0A0B6WYL8	0	0	0	4.8309178744
UniRef90_A0A0B6X066	0	0	0	9.900990099
UniRef90_A0A0B6X0L0	0	0	0	4.329004329
UniRef90_A0A0B6X0N3	0	0	0	5.0251256281
UniRef90_A0A0B6X0W0	0	0	0	4.4031332222
UniRef90_A0A0B6X199	0	0	0	5.8479532164
UniRef90_A0A0B7AZU7	0	0	0	6.7567567568
UniRef90_A0A0B7C0U9	0	0	0	10.0756306786
UniRef90_A0A0B7C2M6	0	0	0	5.9523809524
UniRef90_A0A0B7C5F9	0	0	0	5.291005291
UniRef90_A0A0B7C618	0	0	0	11.9047619048
UniRef90_A0A0B7DIP8	0	0	0	4.4444444444
UniRef90_A0A0B7GVM0	0	0	0	10.6382978723
UniRef90_A0A0B7GXJ4	0	0	0	4.3859649123
UniRef90_A0A0B7HDB0	0	0	0	6.0606060606
UniRef90_A0A0B7HK92	0	4.6082949309	0	0
UniRef90_A0A0B7HTY9	0	0	0	8.1967213115
UniRef90_A0A0B7I3R3	0	0	0	8.4388185654
UniRef90_A0A0B7I4F5	0	0	0	4.2553191489
UniRef90_A0A0B7I6S4	0	0	0	8.6956521739
UniRef90_A0A0B7IGR2	0	0	0	8.064516129
UniRef90_A0A0B7IN50	0	0	0	18.4335711859
UniRef90_A0A0B7MCK0	0	0	0	7.0422535211
UniRef90_A0A0B7MJW3	0	0	0	7.0422535211
UniRef90_A0A0B7MLQ1	0	0	0	5.2083333333
UniRef90_A0A0B7MT17	0	0	0	6.25
UniRef90_A0A0B8NNK8	0	0	0	6.1349693252
UniRef90_A0A0B8NWC8	0	0	0	7.4074074074
UniRef90_A0A0B8P2K1	0	0	0	6.8965517241
UniRef90_A0A0B8PCH1	0	0	0	7.0921985816
UniRef90_A0A0B8PDU2	0	0	0	4.7619047619
UniRef90_A0A0B8PGN1	0	0	0	7.3529411765
UniRef90_A0A0B8PKP3	0	0	0	6.0606060606
UniRef90_A0A0B8PRP1	0	0	0	5.8479532164
UniRef90_A0A0B8PXA4	0	0	0	18.018018018
UniRef90_A0A0B8PXM9	0	0	0	4.5454545455
UniRef90_A0A0B8PZ05	0	0	0	6.7114849724
UniRef90_A0A0B8Q516	0	0	0	9.4241044143
UniRef90_A0A0B8Q8Y6	0	0	0	7.4766616356
UniRef90_A0A0B8QAI9	0	0	0	5.3475935829
UniRef90_A0A0B8T226	0	0	0.7496251874	0
UniRef90_A0A0B8T812	0	0	0	6.230529595
UniRef90_A0A0B8T8A7	0	0	1.2738853503	0
UniRef90_A0A0B8T9A8	0	0	0.5627462015	0
UniRef90_A0A0B8WC70	0	0	0	7.6923076923
UniRef90_A0A0B8WRF4	0	0	0	4.6350502175
UniRef90_A0A0B8Y253	0	0	0	4.8780487805
UniRef90_A0A0B8Z5X9	0	0	0	20.8333333334
UniRef90_A0A0B8ZXJ3	0	0	0.8326394671	0
UniRef90_A0A0B9A117	0	0	0.6142506143	0
UniRef90_A0A0B9A1I8	0	0	0.4701457452	0
UniRef90_A0A0B9A3P8	0	0	1.7825311943	0
UniRef90_A0A0B9A4Y2	0	0	1.0111223458	0
UniRef90_A0A0B9A8S7	0	6.3694267516	0	0
UniRef90_A0A0B9AB44	0	0	0	4.6082949309
UniRef90_A0A0B9AWD1	0	0	0.8810572687	0
UniRef90_A0A0B9GHG4	0	0	0	5.5555555556
UniRef90_A0A0B9GHP3	0	0	0	5.3191489362
UniRef90_A0A0C1BXW2	0	0	0	5.5555555556
UniRef90_A0A0C1C501	0	0	0	5.3475935829
UniRef90_A0A0C1CZR1	0	2.2642247437	0	6.8965517241
UniRef90_A0A0C1ECQ5	0	0	0	4.3859649123
UniRef90_A0A0C1EVV8	0	0	0	4.5662100457
UniRef90_A0A0C1F9W9	0	0	0	5.8479532164
UniRef90_A0A0C1FH50	0	0	0	6.4102564103
UniRef90_A0A0C1G2U8	0	0	0	5.3475935829
UniRef90_A0A0C1I4P9	0	0	0	36.84735217
UniRef90_A0A0C1ICY2	0	0	0	5.2083333333
UniRef90_A0A0C1IGJ0	0	0	0	6.3492063492
UniRef90_A0A0C1IH87	0	0	0	29.5447551048
UniRef90_A0A0C1IHV4	0	0	0	10.7604763141
UniRef90_A0A0C1IHX0	0	0	0	6.711409396
UniRef90_A0A0C1IKC7	0	0	0	5.3404634581
UniRef90_A0A0C1IM91	0	0	0	5.5453243299
UniRef90_A0A0C1INZ0	0	0	0	4.6029980402
UniRef90_A0A0C1IUD3	0	0	0	5.312094362
UniRef90_A0A0C1IXP5	0	0	0	12.6404992377
UniRef90_A0A0C1J514	0	0	0	4.347826087
UniRef90_A0A0C1JIU2	0	0	0	7.5187969925
UniRef90_A0A0C1JJZ2	0	0	0	5.7471264368
UniRef90_A0A0C1JK01	0	0	0	4.5045045045
UniRef90_A0A0C1K8K1	0	0	0	4.6948356808
UniRef90_A0A0C1KB36	0	0	0	7.0422535211
UniRef90_A0A0C1KBP3	0	0	0	4.6728971963
UniRef90_A0A0C1KDU4	0	0	0	5.2083333333
UniRef90_A0A0C1KU08	0	0	0	7.2463768116
UniRef90_A0A0C1KUJ6	0	0	0	5.5555555556
UniRef90_A0A0C1KV40	0	0	0	9.0910969235
UniRef90_A0A0C1KXP4	0	0	0	27.1618669704
UniRef90_A0A0C1KYX3	0	0	0	6.4935064935
UniRef90_A0A0C1KZX1	0	0	0	5.376344086
UniRef90_A0A0C1L0V1	0	0	0	7.6482115177
UniRef90_A0A0C1L1E4	0	0	0	20.1819944015
UniRef90_A0A0C1L281	0	0	0	5.7142857143
UniRef90_A0A0C1L2Z5	0	0	0	7.874015748
UniRef90_A0A0C1L3F3	0	0	0	25.2644782076
UniRef90_A0A0C1L4H7	0	0	0	7.1315462052
UniRef90_A0A0C1L5U0	0	0	0	6.6335174144
UniRef90_A0A0C1L611	0	4.3103448276	0	4.329004329
UniRef90_A0A0C1L6N2	0	0	0	4.4052863436
UniRef90_A0A0C1L7A8	0	0	0	6.25
UniRef90_A0A0C1L7W2	0	0	0	6.0606060606
UniRef90_A0A0C1LA55	0	0	0	4.3859649123
UniRef90_A0A0C1LAD8	0	0	0	6.7682088869
UniRef90_A0A0C1LFG7	0	0	0	6.3696851672
UniRef90_A0A0C1MV60	0	0	0	4.9019607843
UniRef90_A0A0C1NAE8	0	5.9523809524	0	0
UniRef90_A0A0C1NDC5	0	0	0	5.7142857143
UniRef90_A0A0C1NF88	0	0	0	5.9880239521
UniRef90_A0A0C1QSN5	0	1.1478289128	0	0
UniRef90_A0A0C1QTD0	0	0	0	4.3668122271
UniRef90_A0A0C1QYE0	0	0	0	14.634839443
UniRef90_A0A0C1R3Q0	0	0	0	4.3103448276
UniRef90_A0A0C1R4B8	0	0	0	7.3529411765
UniRef90_A0A0C1R4M8	0	0	0	23.4413156288
UniRef90_A0A0C1R7T7	0	0	0	5.9523809524
UniRef90_A0A0C1RJC2	0	0	0	6.3694267516
UniRef90_A0A0C1RSV1	0	0	0	4.3668122271
UniRef90_A0A0C1S445	0	0	0	4.2194092827
UniRef90_A0A0C1TBH3	0	0	0	4.5662100457
UniRef90_A0A0C1TJS1	0	0	0	5.7471264368
UniRef90_A0A0C1TQ88	0	4.177367828	0	0
UniRef90_A0A0C1TTD3	0	6.1728395062	0	0
UniRef90_A0A0C1TWS5	0	0	0	5.291005291
UniRef90_A0A0C1TWY6	0	0	0	6.0606060606
UniRef90_A0A0C1U026	0	0	0	4.4052863436
UniRef90_A0A0C1U095	0	0	0	4.3668122271
UniRef90_A0A0C1U0C5	0	0	0	4.7821493514
UniRef90_A0A0C1U0D3	0	0	0	4.7474370688
UniRef90_A0A0C1U0F3	0	0	0	6.0240963855
UniRef90_A0A0C1U0K4	0	0	0	11.8890925441
UniRef90_A0A0C1U0L5	0	0	0	7.1301247772
UniRef90_A0A0C1U120	0	0	0	3.8507846427
UniRef90_A0A0C1U1B7	0	0	0	5.6717497438
UniRef90_A0A0C1U1D2	0	0	0	4.2005830763
UniRef90_A0A0C1U1E7	0	0	0	5.7388927313
UniRef90_A0A0C1U243	0	0	0	6.734006734
UniRef90_A0A0C1U2M4	0	0	0	6.2414093803
UniRef90_A0A0C1U2Q7	0	0	0	4.9504950495
UniRef90_A0A0C1U2T5	0	0	0	5.5521325392
UniRef90_A0A0C1U2W3	0	0	0	5.6181548464
UniRef90_A0A0C1U2X6	0	0	0	4.6875228526
UniRef90_A0A0C1U2Z6	0	0	0	6.600660066
UniRef90_A0A0C1U325	0	0	0	6.4935064935
UniRef90_A0A0C1U362	0	0	0	19.730258321
UniRef90_A0A0C1U399	0	0	0	6.1728395062
UniRef90_A0A0C1U3V4	0	0	0	4.1365090772
UniRef90_A0A0C1U466	0	0	0	4.1455620737
UniRef90_A0A0C1U498	0	0	0	10.3092783505
UniRef90_A0A0C1U4U6	0	0	0	5.4347826087
UniRef90_A0A0C1U5Q3	0	0	0	5.0754269809
UniRef90_A0A0C1U7V9	0	0	0	4.1666666667
UniRef90_A0A0C1U8K3	0	0	0	17.4422535256
UniRef90_A0A0C1U8K6	0	0	0	9.5702543673
UniRef90_A0A0C1U8M3	0	0	0	50.0841439198
UniRef90_A0A0C1U8X1	0	0	0	7.2067260016
UniRef90_A0A0C1U8Y5	0	0	0	8.5883256387
UniRef90_A0A0C1U908	0	0	0	5.3709316591
UniRef90_A0A0C1U914	0	0	0	7.0426027873
UniRef90_A0A0C1U9C2	0	0	0	14.8596964875
UniRef90_A0A0C1U9I5	0	0	0	4.3010752688
UniRef90_A0A0C1U9L4	0	0	0	11.523290663
UniRef90_A0A0C1U9Q5	0	0	0	10.2043472602
UniRef90_A0A0C1U9V0	0	0	0	6.1349693252
UniRef90_A0A0C1UA50	0	0	0	5.3333333333
UniRef90_A0A0C1UA57	0	0	0	11.0592757311
UniRef90_A0A0C1UAJ5	0	0	0	8.547008547
UniRef90_A0A0C1UAW5	0	0	0	6.6892625032
UniRef90_A0A0C1UB39	0	0	0	6.2284155048
UniRef90_A0A0C1UB86	0	0	0	4.914004914
UniRef90_A0A0C1UBH1	0	0	0	17.5098599211
UniRef90_A0A0C1UBN5	0	0	0	6.1224659794
UniRef90_A0A0C1UBR8	0	0	0	4.1407867495
UniRef90_A0A0C1UBU2	0	0	0	5.6417601655
UniRef90_A0A0C1UC19	0	0	0	4.4444444444
UniRef90_A0A0C1UF08	0	0	0	6.8530784072
UniRef90_A0A0C1UFB2	0	0	0	4.7961630695
UniRef90_A0A0C1UFM7	0	0	0	6.9324298347
UniRef90_A0A0C1UG46	0	0	0	5.2631578947
UniRef90_A0A0C1UG57	0	0	0	19.485592494
UniRef90_A0A0C1UG62	0	0	0	5.8657958681
UniRef90_A0A0C1UGB8	0	0	0	4.5248868778
UniRef90_A0A0C1UGM1	0	0	0	5.338112034
UniRef90_A0A0C1UGN8	0	0	0	5.5549261735
UniRef90_A0A0C1UH11	0	0	0	3.9880398565
UniRef90_A0A0C1UH22	0	0	0	30.5612403872
UniRef90_A0A0C1UH98	0	0	0	6.240287579
UniRef90_A0A0C1UHC8	0	0	0	4.1417518024
UniRef90_A0A0C1UHD8	0	0	0	7.5465982819
UniRef90_A0A0C1UHJ9	0	0	0	5.0235572814
UniRef90_A0A0C1UHM1	0	0	0	6.0200722731
UniRef90_A0A0C1UHQ2	0	0	0	13.2353297916
UniRef90_A0A0C1UI51	0	0	0	4.6296296296
UniRef90_A0A0C1UI63	0	0	0	19.1183195176
UniRef90_A0A0C1UIB6	0	0	0	9.4045729736
UniRef90_A0A0C1UIC5	0	0	0	4.2194092827
UniRef90_A0A0C1UIE2	0	0	0	4.0899795501
UniRef90_A0A0C1UIV8	0	0	0	3.8277547014
UniRef90_A0A0C1UIX8	0	0	0	17.3329994776
UniRef90_A0A0C1UJB0	0	0	0	6.4935064935
UniRef90_A0A0C1UJM1	0	0	0	7.7881619938
UniRef90_A0A0C1UKQ9	0	0	0	4.0909360893
UniRef90_A0A0C1UPE1	0	0	0	5.6181548464
UniRef90_A0A0C1UPE7	0	0	0	5.1948402418
UniRef90_A0A0C1UPJ5	0	0	0	6.1680911681
UniRef90_A0A0C1UPL7	0	0	0	7.0921985816
UniRef90_A0A0C1UPN0	0	0	0	4.1623354123
UniRef90_A0A0C1UPV2	0	0	0	4.2480908134
UniRef90_A0A0C1UPY4	0	0	0	17.7187153932
UniRef90_A0A0C1UPZ0	0	0	0	8.528900478
UniRef90_A0A0C1UPZ9	0	0	0	18.9118307922
UniRef90_A0A0C1UQ18	0	0	0	4.6296296296
UniRef90_A0A0C1UQ83	0	0	0	5.9171597633
UniRef90_A0A0C1UQU8	0	0	0	6.2475776257
UniRef90_A0A0C1UQX2	0	0	0	4.7281323877
UniRef90_A0A0C1UQZ4	0	0	0	5.4769538239
UniRef90_A0A0C1UR10	0	0	0	8.3179439828
UniRef90_A0A0C1UR18	0	0	0	5.1546457426
UniRef90_A0A0C1UR54	0	0	0	12.6194267516
UniRef90_A0A0C1URR4	0	0	0	7.1942446043
UniRef90_A0A0C1US96	0	0	0	4.6296296296
UniRef90_A0A0C1USA3	0	0	0	9.2592592593
UniRef90_A0A0C1USA4	0	0	0	11.6279621158
UniRef90_A0A0C1USF3	0	0	0	6.1279446171
UniRef90_A0A0C1USN2	0	0	0	4.8393668503
UniRef90_A0A0C1USV2	0	0	0	5.6752394112
UniRef90_A0A0C1UT44	0	0	0	4.9850508058
UniRef90_A0A0C1UTE2	0	0	0	4.9251482086
UniRef90_A0A0C1UTK8	0	0	0	16.9174125563
UniRef90_A0A0C1V0R7	0	0	0	6.7911910527
UniRef90_A0A0C1V2B9	0	0	0	16.5289256198
UniRef90_A0A0C1VAC8	0	7.1942446043	0	0
UniRef90_A0A0C1VEL1	0	0	0	4.9751243781
UniRef90_A0A0C1VI27	0	0	0	5.1813471503
UniRef90_A0A0C1VL58	0	0	0	4.347826087
UniRef90_A0A0C1VNX2	0	0	0	5.1546391753
UniRef90_A0A0C1W194	0	0	0	5.5555555556
UniRef90_A0A0C1X1M9	0	0	0	8.0972987149
UniRef90_A0A0C1X342	0	0	0	5.3475935829
UniRef90_A0A0C1X383	0	0	0	6.2111801242
UniRef90_A0A0C1X396	0	5.1325237955	0	0
UniRef90_A0A0C1X5L7	0	0	0	4.4444444444
UniRef90_A0A0C1X5T8	0	19.0243386779	0	0
UniRef90_A0A0C1X699	0	11.8780447401	0	0
UniRef90_A0A0C1X6L0	0	10.2207754267	0	0
UniRef90_A0A0C1X8V2	0	2.8346150921	0	0
UniRef90_A0A0C1X9Q5	0	0	0	4.329004329
UniRef90_A0A0C1XCH3	0	0	0	13.3935689799
UniRef90_A0A0C1XCM4	0	0	0	13.9388052452
UniRef90_A0A0C1XCS0	0	0	0	5.4349431399
UniRef90_A0A0C1XDW7	0	0	0	14.4463024898
UniRef90_A0A0C1XE89	0	0	0	5.2424729631
UniRef90_A0A0C1XE92	0	0	0	4.32640788
UniRef90_A0A0C1XEC5	0	0	0	4.9337085188
UniRef90_A0A0C1XEH2	0	5.3327683925	0	0
UniRef90_A0A0C1XEL8	0	0	0	4.7619047619
UniRef90_A0A0C1XEL9	0	0	0	9.9841435556
UniRef90_A0A0C1XEP7	0	0	0	3.9840795546
UniRef90_A0A0C1XEQ2	0	0	0	11.4863470004
UniRef90_A0A0C1XEV0	0	0	0	5.2220745134
UniRef90_A0A0C1XF04	0	0	0	11.5943003092
UniRef90_A0A0C1XF05	0	0	0	4.576676972
UniRef90_A0A0C1XF11	0	0	0	4.2016806723
UniRef90_A0A0C1XF21	0	0	0	5.165734922
UniRef90_A0A0C1XF56	0	0	0	5.4315051875
UniRef90_A0A0C1XF76	0	0	0	26.3453683143
UniRef90_A0A0C1XFA2	0	0	0	6.0606060606
UniRef90_A0A0C1XFE4	0	0	0	4.8309178744
UniRef90_A0A0C1XFJ2	0	0	0	5.1020408163
UniRef90_A0A0C1XFM6	0	0	0	4.7281588125
UniRef90_A0A0C1XFM8	0	0	0	4.8543975304
UniRef90_A0A0C1XFP3	0	0	0	4.424865394
UniRef90_A0A0C1XFR3	0	0	0	17.4743955012
UniRef90_A0A0C1XGH5	0	0	0	9.3131926079
UniRef90_A0A0C1XGP4	0	0	0	3.937007874
UniRef90_A0A0C1XH54	0	0	0	5.8139534884
UniRef90_A0A0C1XH80	0	0	0	4.2194092827
UniRef90_A0A0C1XHA3	0	0	0	3.9604115691
UniRef90_A0A0C1XHI1	0	0	0	17.1107628004
UniRef90_A0A0C1XHK4	0	0	0	5.7142857143
UniRef90_A0A0C1XHT2	0	0	0	6.504082237
UniRef90_A0A0C1XHW4	0	0	0	9.123188415
UniRef90_A0A0C1XI20	0	0	0	5.5555555556
UniRef90_A0A0C1XI75	0	0	0	6.0240963855
UniRef90_A0A0C1XIE1	0	0	0	5.5248618785
UniRef90_A0A0C1XIQ3	0	0	0	14.0845070423
UniRef90_A0A0C1XIT9	0	0	0	3.8986354776
UniRef90_A0A0C1XIV6	0	0	0	7.2464719396
UniRef90_A0A0C1XIY1	0	0	0	6.3141396425
UniRef90_A0A0C1XJ38	0	0	0	8.910960834
UniRef90_A0A0C1XKT3	0	0	0	3.9101618341
UniRef90_A0A0C1XKU1	0	0	0	16.6284469609
UniRef90_A0A0C1XL05	0	0	0	4.4139368814
UniRef90_A0A0C1XL50	0	0	0	17.1922577719
UniRef90_A0A0C1XL63	0	0	0	4.8309178744
UniRef90_A0A0C1XL67	0	0	0	4.5045045045
UniRef90_A0A0C1XLP3	0	0	0	5.4570360775
UniRef90_A0A0C1XLT4	0	0	0	29.7236620334
UniRef90_A0A0C1XMI6	0	0	0	6.4748670127
UniRef90_A0A0C1XMK4	0	0	0	18.5961494494
UniRef90_A0A0C1XN91	0	0	0	7.9663661886
UniRef90_A0A0C1XNG0	0	0	0	4.8959827834
UniRef90_A0A0C1XNL8	0	0	0	6.4888315428
UniRef90_A0A0C1XNU2	0	0	0	6.2981537032
UniRef90_A0A0C1XNW9	0	0	0	7.0921985816
UniRef90_A0A0C1XNX1	0	0	0	9.1557216289
UniRef90_A0A0C1XNY2	0	0	0	5.6074896963
UniRef90_A0A0C1XNY3	0	0	0	8.3333333334
UniRef90_A0A0C1XNZ7	0	0	0	3.9447731755
UniRef90_A0A0C1XP04	0	0	0	4.0983735366
UniRef90_A0A0C1XP09	0	0	0	4.9751243781
UniRef90_A0A0C1XP56	0	0	0	5.7803468208
UniRef90_A0A0C1XP79	0	0	0	6.4935064935
UniRef90_A0A0C1XP83	0	0	0	10.752688172
UniRef90_A0A0C1XPD2	0	0	0	10.0188597284
UniRef90_A0A0C1XPI1	0	0	0	4.3956893262
UniRef90_A0A0C1XPJ2	0	0	0	3.9683164575
UniRef90_A0A0C1XPN1	0	0	0	5.249343832
UniRef90_A0A0C1XPQ3	0	0	0	7.0890604406
UniRef90_A0A0C1XPQ7	0	0	0	4.6296296296
UniRef90_A0A0C1XPQ9	0	0	0	39.9380189712
UniRef90_A0A0C1XPT1	0	0	0	9.5238095238
UniRef90_A0A0C1XPT3	0	0	0	4.3103448276
UniRef90_A0A0C1XQ42	0	0	0	10.4439354275
UniRef90_A0A0C1XQ44	0	0	0	4.6728971963
UniRef90_A0A0C1XQ70	0	0	0	3.9215686275
UniRef90_A0A0C1XQF8	0	0	0	6.16334283
UniRef90_A0A0C1XQV8	0	0	0	5.2770448549
UniRef90_A0A0C1XQV9	0	0	0	6.0606060606
UniRef90_A0A0C1XQZ7	0	0	0	4.077935522
UniRef90_A0A0C1XR10	0	0	0	9.6386101821
UniRef90_A0A0C1XR17	0	0	0	5.0251256281
UniRef90_A0A0C1XR21	0	0	1.0101010101	0
UniRef90_A0A0C1XRA4	0	0	0	4.1666666667
UniRef90_A0A0C1XRC7	0	0	0	10.6107514776
UniRef90_A0A0C1XRE0	0	0	0	5.8785157899
UniRef90_A0A0C1XRF3	0	0	0	4.3010752688
UniRef90_A0A0C1XRH1	0	0	0	7.3349633252
UniRef90_A0A0C1XRI6	0	0	0	6.6666666667
UniRef90_A0A0C1XRK1	0	0	0	7.220310708
UniRef90_A0A0C1XRL9	0	0	0	23.2408488223
UniRef90_A0A0C1XRR3	0	0	0	6.4935064935
UniRef90_A0A0C1XRS7	0	0	0	4.6296296296
UniRef90_A0A0C1XRT9	0	0	0	25.5627983329
UniRef90_A0A0C1XRV3	0	0	0	6.7796610169
UniRef90_A0A0C1XRZ2	0	0	0	10.0256294286
UniRef90_A0A0C1XS10	0	0	0	16.0003824823
UniRef90_A0A0C1XSC0	0	0	0	4.254193426
UniRef90_A0A0C1XSG5	0	0	0	5.9017987515
UniRef90_A0A0C1XSJ1	0	0	0	4.9741352878
UniRef90_A0A0C1XSL2	0	0	0	28.8249127524
UniRef90_A0A0C1XTE8	0	0	0	8.3030863294
UniRef90_A0A0C1XTH3	0	0	0	9.4465090608
UniRef90_A0A0C1XTU2	0	0	0	5.7142857143
UniRef90_A0A0C1XUP6	0	0	0	5.7471264368
UniRef90_A0A0C1XUU5	0	0	0	5.4315066698
UniRef90_A0A0C1XX91	0	0	0	9.0707145502
UniRef90_A0A0C1XXV2	0	0	0	7.0921985816
UniRef90_A0A0C1XXW6	0	0	0	4.2735042735
UniRef90_A0A0C1XY21	0	0	0	8.1300813008
UniRef90_A0A0C1XYB6	0	0	0	7.7519379845
UniRef90_A0A0C1XYC1	0	0	0	22.7897270606
UniRef90_A0A0C1XYS2	0	0	0	5.7699265192
UniRef90_A0A0C1XYS7	0	0	0	12.5192581719
UniRef90_A0A0C1XYY9	0	0	0	6.2877279479
UniRef90_A0A0C1XZ01	0	0	0	11.3190269978
UniRef90_A0A0C1XZ45	0	0	0	4.1096044435
UniRef90_A0A0C1XZ62	0	0	0	5.40544489
UniRef90_A0A0C1XZH5	0	0	0	4.7211743264
UniRef90_A0A0C1XZI7	0	0	0	5.5325987144
UniRef90_A0A0C1XZV5	0	0	0	4.0080321285
UniRef90_A0A0C1Y0J6	0	0	0	5
UniRef90_A0A0C1Y0K3	0	0	0	12.6615156134
UniRef90_A0A0C1Y0N0	0	0	0	4.6899452269
UniRef90_A0A0C1Y0N3	0	0	0	4.7393364929
UniRef90_A0A0C1Y0S2	0	0	0	13.7471655328
UniRef90_A0A0C1Y0U8	0	0	0	6.6528559832
UniRef90_A0A0C1Y0Y6	0	0	0	7.8354629524
UniRef90_A0A0C1Y1C4	0	0	0	7.8354629524
UniRef90_A0A0C1Y1M8	0	0	0	13.9667405365
UniRef90_A0A0C1Y1N5	0	0	0	6.5550168524
UniRef90_A0A0C1Y212	0	0	0	4.5431623344
UniRef90_A0A0C1Y216	0	0	0	6.5359477124
UniRef90_A0A0C1Y221	0	0	0	4.5662100457
UniRef90_A0A0C1Y230	0	0	0	7.6335877863
UniRef90_A0A0C1Y531	0	0	0	6.3694267516
UniRef90_A0A0C1Y6C8	0	6.1728395062	0	61.5773761691
UniRef90_A0A0C1Y8C5	0	0	0	6.3694267516
UniRef90_A0A0C1Y9H7	0	0	0	10.101010101
UniRef90_A0A0C1YCJ0	0	0	0	5.7142857143
UniRef90_A0A0C1YEV2	0	0	0	4.7619047619
UniRef90_A0A0C1YFX0	0	0	0	5.376344086
UniRef90_A0A0C1YIW0	0	0	0	24.8266058868
UniRef90_A0A0C1YQU5	0	5.2356020942	0	0
UniRef90_A0A0C1YQV1	0	0	0	4.6948356808
UniRef90_A0A0C1YTK3	0	0	0	11.8188346018
UniRef90_A0A0C1Z8W4	0	0	0	9.1743119266
UniRef90_A0A0C1ZBE2	0	0	0	4.85175484
UniRef90_A0A0C1ZHQ3	0	0	0	5.2631578947
UniRef90_A0A0C1ZMG1	0	0	0	21.2607325818
UniRef90_A0A0C1ZMU7	0	0	0	7.3667073667
UniRef90_A0A0C1ZUN4	0	0	0	6.2111801242
UniRef90_A0A0C2A1B7	0	0	0	4.8309178744
UniRef90_A0A0C2BKT7	0	0	0	5.7803468208
UniRef90_A0A0C2BTQ5	0	0	0	4.2553191489
UniRef90_A0A0C2CN73	0	0	0	7.1942446043
UniRef90_A0A0C2CND5	0	0	0	14.705882353
UniRef90_A0A0C2CP33	0	0	0	8.3510582656
UniRef90_A0A0C2CPV9	0	0	0	4.6296296296
UniRef90_A0A0C2CQ07	0	0	0	10.101010101
UniRef90_A0A0C2CR24	0	0	0	4.9019607843
UniRef90_A0A0C2CVN2	0	0	0	6.2111801242
UniRef90_A0A0C2CWH0	0	0	0	6.5253028464
UniRef90_A0A0C2CWI7	0	0	0	4.5871559633
UniRef90_A0A0C2CXP1	0	4.4052863436	0	0
UniRef90_A0A0C2CXX6	0	0	0	4.2735042735
UniRef90_A0A0C2CZV7	0	0	0	4.0080160321
UniRef90_A0A0C2D023	0	0	0	4.6296296296
UniRef90_A0A0C2D2A3	0	0	0	4.8250974914
UniRef90_A0A0C2D504	0	0	0	4.6675017701
UniRef90_A0A0C2D638	0	0	0	4.2735042735
UniRef90_A0A0C2DC52	0	0	0	4.5662100457
UniRef90_A0A0C2DCS6	0	0	0	6.3694267516
UniRef90_A0A0C2DD30	0	0	0	5.1020408163
UniRef90_A0A0C2DEL4	0	0	0	4.3859649123
UniRef90_A0A0C2E990	0	0	1.2755102041	0
UniRef90_A0A0C2F0N9	0	0	0	5.1813471503
UniRef90_A0A0C2FLD9	0	0	0	5.9171597633
UniRef90_A0A0C2HX70	0	5.9523809524	0	0
UniRef90_A0A0C2KQC6	0	0	0	32.8975847973
UniRef90_A0A0C2KS35	0	1.0994450895	0	0
UniRef90_A0A0C2KW21	0	0	0	9.324059987
UniRef90_A0A0C2LDE0	0	0	0	5.291005291
UniRef90_A0A0C2LGR1	0	11.5858255843	0	0
UniRef90_A0A0C2LLT9	0	4.7619047619	0	0
UniRef90_A0A0C2M1M7	0	0	0	4.6728971963
UniRef90_A0A0C2M2V5	0	6.4102564103	0	0
UniRef90_A0A0C2PZF9	0	6.6973664308	0	0
UniRef90_A0A0C2Q671	0	3.9211077641	0	0
UniRef90_A0A0C2Q9S3	0	4.4444444444	0	0
UniRef90_A0A0C2QBC9	0	6.1728395062	0	0
UniRef90_A0A0C2QHS3	0	0	0	3.93702313
UniRef90_A0A0C2QLW4	0	0	0	12.8205128205
UniRef90_A0A0C2QNN9	0	0	0	4.8076923077
UniRef90_A0A0C2R006	0	0	0	6.25
UniRef90_A0A0C2R6R0	0	0	0	4.347826087
UniRef90_A0A0C2S513	0	2.1950354768	0	0
UniRef90_A0A0C2SEJ8	0	0	1.5600624025	0
UniRef90_A0A0C2UE46	0	0	0	4.3103448276
UniRef90_A0A0C2UQ20	0	0	1.9379844961	0
UniRef90_A0A0C3C9C9	0	0	0	19.1103478309
UniRef90_A0A0C3GEG8	0	0	0	6.6666666667
UniRef90_A0A0C3ITC2	0	0	0	8.1967213115
UniRef90_A0A0C3N5Q9	0	4.9766585461	0	0
UniRef90_A0A0C3N936	0	0	0	4.8309178744
UniRef90_A0A0C3NNC5	0	0	0	5.3475935829
UniRef90_A0A0C3NNI8	0	0	0	6.0240963855
UniRef90_A0A0C3RAA6	0	0	0	10.582010582
UniRef90_A0A0C3RAP8	0	0	0	9.1954508942
UniRef90_A0A0C3RKW6	0	0	0	5.5555555556
UniRef90_A0A0C3RLQ8	0	0	0	6.600660066
UniRef90_A0A0C3RQW1	0	1.4064697609	0	0
UniRef90_A0A0C4Y644	0	0	0	5.2631578947
UniRef90_A0A0C4Y6L2	0	0	0	4.329004329
UniRef90_A0A0C4YUE6	0	0	0	6.2893081761
UniRef90_A0A0C5ANZ8	0	5.0785746892	0	0
UniRef90_A0A0C5FZB5	0	0	0	6.4102564103
UniRef90_A0A0C5IZ87	0	0	0.3327787022	0
UniRef90_A0A0C5JA78	0	0	0	5.3191489362
UniRef90_A0A0C5JBU1	0	0	0	9.7324177125
UniRef90_A0A0C5LA67	0	0	1.2376237624	0
UniRef90_A0A0C5PLA2	0	6.6583747927	0	0
UniRef90_A0A0C5UZC8	0	0	0	5.0505050505
UniRef90_A0A0C5VD04	0	0	1.1160714286	0
UniRef90_A0A0C5VSD2	0	19.1901979877	0	0
UniRef90_A0A0C5VTH7	0	0	0	8.3333333334
UniRef90_A0A0C5WGF7	0	0	0	4.6948356808
UniRef90_A0A0C5WRG2	0	1.4060048145	0	0
UniRef90_A0A0C5XKM5	0	4.7393364929	0	0
UniRef90_A0A0C5XXY7	0	0	0	7.7519379845
UniRef90_A0A0C5XYI4	0	0	0	5.5555555556
UniRef90_A0A0C6E738	0	0	0	4.5871559633
UniRef90_A0A0C6FLD1	0	6.7911910527	0	6.7911910527
UniRef90_A0A0C6FLM1	0	0	0	4.8309178744
UniRef90_A0A0C6FNT6	0	0	0	7.0422535211
UniRef90_A0A0C6FTD9	0	0	0	4.5662100457
UniRef90_A0A0C7NC63	0	0	0	5.1813471503
UniRef90_A0A0C9LQ66	0	0	0	8.4035097011
UniRef90_A0A0C9MG79	0	0	0	4.3668122271
UniRef90_A0A0C9NAJ2	0	8.3333333333	0	0
UniRef90_A0A0C9NEU4	0	0	0	9.2592592592
UniRef90_A0A0C9NID6	0	0	0	7.4074074074
UniRef90_A0A0C9NKY6	0	0	0	5.9171597633
UniRef90_A0A0C9PEK0	0	0	0	4.7619047619
UniRef90_A0A0C9Q468	0	0	0	22.2856905037
UniRef90_A0A0C9SXH2	0	0	0	7.0921985816
UniRef90_A0A0C9V454	0	0	0	8
UniRef90_A0A0C9VZ02	0	0	0	5.5555555556
UniRef90_A0A0C9WTG6	0	0	0	80.0452833232
UniRef90_A0A0C9XE68	0	0	0	10.101010101
UniRef90_A0A0C9Z548	0	0	0	211.8382922791
UniRef90_A0A0C9ZPF5	0	0	0	5.3475935829
UniRef90_A0A0D0AHL4	0	0	0	19.7049116676
UniRef90_A0A0D0AIC0	0	0	0	5.4347826087
UniRef90_A0A0D0F4L8	0	0	0	4.8076923077
UniRef90_A0A0D0F5M8	0	0	0	5.2356020942
UniRef90_A0A0D0FHD5	0	0	0	4.8780487805
UniRef90_A0A0D0FMT0	0	0	1.3908205841	0
UniRef90_A0A0D0GLR6	0	0	0	6.5359477124
UniRef90_A0A0D0GNR7	0	0	0	7.220310708
UniRef90_A0A0D0H4A6	0	0	0	4.6948356808
UniRef90_A0A0D0HYN7	0	0	0	5.0251256281
UniRef90_A0A0D0JJ22	0	0	0	14.64624744
UniRef90_A0A0D0JUI7	0	0	0	10.0560413983
UniRef90_A0A0D0KET1	0	0	0	20.5965009986
UniRef90_A0A0D0KRE9	0	1.0079432756	0	0
UniRef90_A0A0D0LG27	0	0	0	7.1428571429
UniRef90_A0A0D0LKV7	0	0	0	5.7803468208
UniRef90_A0A0D0M614	0	0	0	9.5470288006
UniRef90_A0A0D0MR81	0	0	0	7.2074177965
UniRef90_A0A0D0NKI4	0	2.7912404994	0	0
UniRef90_A0A0D0NYU2	0	0	0	6.8027210884
UniRef90_A0A0D0PCY8	0	4.8309178744	0	0
UniRef90_A0A0D0PFW3	0	15.4526955131	0	0
UniRef90_A0A0D0Q715	0	3.9823024436	0	0
UniRef90_A0A0D0Q954	0	14.048609553	0	0
UniRef90_A0A0D0QEV9	0	8.5945792078	0	0
UniRef90_A0A0D0RZL5	0	0	0	5.3191489362
UniRef90_A0A0D0SAU1	0	0	0	5.9880239521
UniRef90_A0A0D1D9P1	0	5.0251256281	0	0
UniRef90_A0A0D1ER40	0	5.4644808743	0	0
UniRef90_A0A0D1K6L4	0	0	0	5.376344086
UniRef90_A0A0D1M3J1	0	0	0	7.0175438596
UniRef90_A0A0D1M3X3	0	0	0	13.1195893665
UniRef90_A0A0D1M4S1	0	0	0	6.2893081761
UniRef90_A0A0D1PCL8	0	0	0	4.2918454936
UniRef90_A0A0D1QY46	0	0	0	5.291005291
UniRef90_A0A0D2GMK5	0	0	0	4.8076923077
UniRef90_A0A0D2IZP2	0	0	0	4.5248868778
UniRef90_A0A0D2J9N5	0	0	0	18.8286163522
UniRef90_A0A0D2JAC2	0	0	0	6.8818470439
UniRef90_A0A0D2SQU3	0	0	0	6.0606060606
UniRef90_A0A0D2SST3	0	0	0	18.2682682683
UniRef90_A0A0D2UBS9	0	0	0	8.547008547
UniRef90_A0A0D2VKI2	0	0	0	7.3937406041
UniRef90_A0A0D2VM32	0	0	0	5.7471264368
UniRef90_A0A0D2VNF7	0	0	0	6.3291139241
UniRef90_A0A0D2VSA5	0	0	0	6.7567567568
UniRef90_A0A0D2VY25	0	0	0	5.1282051282
UniRef90_A0A0D2W1P8	0	0	0	5.2631578947
UniRef90_A0A0D2WD77	0	0	0	7.7519379845
UniRef90_A0A0D2WDL5	0	0	0	4.3859649123
UniRef90_A0A0D2WDZ0	0	0	0	4.5662100457
UniRef90_A0A0D3AH83	0	0	0	5.4347826087
UniRef90_A0A0D3L547	0	0	0	4.7619047619
UniRef90_A0A0D3LD58	0	0	0	5.0505050505
UniRef90_A0A0D3RW69	0	0	0	5.291005291
UniRef90_A0A0D4BTI0	0	0	0	7.0921985816
UniRef90_A0A0D4BU84	0	0	0	7.0796681954
UniRef90_A0A0D5BUC1	0	0	2.2831050228	0
UniRef90_A0A0D5CBE5	0	0	0	17.965789776
UniRef90_A0A0D5CBH8	0	0	0	18.1453085067
UniRef90_A0A0D5CDZ0	0	3.9043811844	0	0
UniRef90_A0A0D5LMG7	0	0	0	4.8780487805
UniRef90_A0A0D5M5C4	0	6.2893081761	0	0
UniRef90_A0A0D5M6L5	0	0	0	5.2083333333
UniRef90_A0A0D5N5I9	0	0	0	4.4843049327
UniRef90_A0A0D5Y0V5	0	0	0	8.9888094372
UniRef90_A0A0D5Y8L2	0	0	0	10.2564102564
UniRef90_A0A0D5YU88	0	7.5187969925	0	0
UniRef90_A0A0D5ZBQ1	0	0	0	25.1179245283
UniRef90_A0A0D6AKK3	0	0	0	6.3694267516
UniRef90_A0A0D6ASD8	0	0	0	5.9523809524
UniRef90_A0A0D6AXI4	0	8.179162407	0	0
UniRef90_A0A0D6AZ88	0	3.7177496243	0	0
UniRef90_A0A0D6AZA7	0	9.5366794065	0	0
UniRef90_A0A0D6B0F0	0	18.6228725974	0	0
UniRef90_A0A0D6B0S4	0	6.600660066	0	0
UniRef90_A0A0D6B0Z5	0	8.4751849458	0	0
UniRef90_A0A0D6B147	0	1.5290519878	0	0
UniRef90_A0A0D6B6P9	0	17.2328090714	0	0
UniRef90_A0A0D6B6T2	0	4.6082949309	0	0
UniRef90_A0A0D6B8G7	0	6.6666666667	0	6.6666666667
UniRef90_A0A0D6B8V8	0	4.7608171387	0	0
UniRef90_A0A0D6BA33	0	4.2451546868	0	0
UniRef90_A0A0D6EWS0	0	0	0	6.0240963855
UniRef90_A0A0D6JAU0	0	5.4014016997	0	0
UniRef90_A0A0D6JBD7	0	0	0	4.4444444444
UniRef90_A0A0D6JCS8	0	0	0	6.4516129032
UniRef90_A0A0D6JFS5	0	0	0	3.8095238095
UniRef90_A0A0D6JGV8	0	0	0	4.6511879459
UniRef90_A0A0D6JGZ1	0	0	0	18.1028833552
UniRef90_A0A0D6KF06	0	13.9364598482	0	0
UniRef90_A0A0D6KJW3	0	0	0	8.4388185654
UniRef90_A0A0D6KW28	0	6.1311973475	0	0
UniRef90_A0A0D6KYG7	0	8.2568946205	0	0
UniRef90_A0A0D6L1H0	0	1.375343692	0	0
[truncated: 89,828 more rows]
