# Supplementary material for: Unraveling the Taxonomic Diversity and Functional Potential of the Tunisian Salterns, Abbassia and Thyna, via Integrated 16S-18S Amplicons and Shotgun Metagenomics
Source: Int J Mol Sci. 2026 May 23;27(11):4714. doi: 10.3390/ijms27114714 (PMC13256939; doi:10.3390/ijms27114714)
Supplement: Supplementary file 1 [file ijms-27-04714-s001.zip › Suplementary file_Table S4.xls]

## Sheet: Feuil1
# Pathway	Shotgun_Nanopre_Thyna	Shotgun_Illumina_Kerkennah_R1	Shotgun_Nanopre_Kerkennah	Shotgun_Illumina_Thyna_R1
1CMET2-PWY: folate transformations III (E. coli)	0	15.0380974132	0	0
ANAEROFRUCAT-PWY: homolactic fermentation	0	19.6473743777	0	11.7051546089
ANAGLYCOLYSIS-PWY: glycolysis III (from glucose)	0	28.2602783972	0	25.4859095864
ARGSYN-PWY: L-arginine biosynthesis I (via L-ornithine)	0	19.7346401621	0	12.1976444746
ARGSYNBSUB-PWY: L-arginine biosynthesis II (acetyl cycle)	0	20.380860859	0	18.4621228811
ARO-PWY: chorismate biosynthesis I	0	36.795380241	0	32.3194218159
ASPASN-PWY: superpathway of L-aspartate and L-asparagine biosynthesis	0	0	0	13.9718217441
BRANCHED-CHAIN-AA-SYN-PWY: superpathway of branched chain amino acid biosynthesis	0	50.5006967935	0	62.4089110499
CALVIN-PWY: Calvin-Benson-Bassham cycle	0	31.8577582734	0	29.8527485456
COA-PWY-1: superpathway of coenzyme A biosynthesis III (mammals)	0	10.2231829761	0	6.5620816874
COA-PWY: coenzyme A biosynthesis I (prokaryotic)	0	37.3809095868	0	12.2079087075
COLANSYN-PWY: colanic acid building blocks biosynthesis	0	13.2472495465	0	0
COMPLETE-ARO-PWY: superpathway of aromatic amino acid biosynthesis	0	28.5089631913	0	0
DAPLYSINESYN-PWY: L-lysine biosynthesis I	0	19.6369500432	0	0
DTDPRHAMSYN-PWY: dTDP-&beta;-L-rhamnose biosynthesis	0	48.3297476132	0	12.3136954965
FAO-PWY: fatty acid &beta;-oxidation I (generic)	0	34.5458842459	0.8076869638	0
FASYN-ELONG-PWY: fatty acid elongation -- saturated	0	0	0	7.6110680675
FERMENTATION-PWY: mixed acid fermentation	0	0	0	51.8695796743
GLUCONEO-PWY: gluconeogenesis I	0	30.9913965151	0	11.7742522677
GLUCOSE1PMETAB-PWY: glucose and glucose-1-phosphate degradation	0	7.917294674	0	0
GLUTORN-PWY: L-ornithine biosynthesis I	0	30.5352438761	0	6.1842079609
GLYCOCAT-PWY: glycogen degradation I	0	0	0	7.6426162228
GLYCOGENSYNTH-PWY: glycogen biosynthesis I (from ADP-D-Glucose)	0	8.3147657002	0	14.8514863675
GLYCOLYSIS: glycolysis I (from glucose 6-phosphate)	0	29.7393039415	0	50.6086826404
GLYOXYLATE-BYPASS: glyoxylate cycle	0	13.7286328771	1.1871000964	83.8531068268
HEME-BIOSYNTHESIS-II-1: heme b biosynthesis V (aerobic)	0	58.3687230865	0	11.8008316508
HEME-BIOSYNTHESIS-II: heme b biosynthesis I (aerobic)	0	58.3687230865	0	19.8924255997
HEMESYN2-PWY: heme b biosynthesis II (oxygen-independent)	0	51.7382197329	0	0
HISDEG-PWY: L-histidine degradation I	0	39.179578585	0	0
HISTSYN-PWY: L-histidine biosynthesis	0	50.5097981808	0	0
HOMOSER-METSYN-PWY: L-methionine biosynthesis I	0	9.8124572987	0	0
HSERMETANA-PWY: L-methionine biosynthesis III	0	35.492422273	0	15.2700955431
ILEUSYN-PWY: L-isoleucine biosynthesis I (from threonine)	0	48.9851642451	0	79.9830497185
MET-SAM-PWY: superpathway of S-adenosyl-L-methionine biosynthesis	0	15.7608672454	0	0
METSYN-PWY: superpathway of L-homoserine and L-methionine biosynthesis	0	14.3103665429	0	0
NONMEVIPP-PWY: methylerythritol phosphate pathway I	0	14.5454180945	0	6.0483940832
NONOXIPENT-PWY: pentose phosphate pathway (non-oxidative branch) I	0	29.7719178636	0	29.877620566
P101-PWY: ectoine biosynthesis	0	28.9670504581	0	0
P105-PWY: TCA cycle IV (2-oxoglutarate decarboxylase)	0	19.1671547563	0	9.9673278633
P161-PWY: acetylene degradation (anaerobic)	0	0	0	5.0220901893
P41-PWY: pyruvate fermentation to acetate and (S)-lactate I	0	0	0	23.7212978549
P42-PWY: incomplete reductive TCA cycle	0	20.5284853772	0	7.846794544
PANTO-PWY: phosphopantothenate biosynthesis I	0	19.9431096278	0	17.1834238054
PANTOSYN-PWY: superpathway of coenzyme A biosynthesis I (bacteria)	0	19.5748739348	0	5.5134508924
PEPTIDOGLYCANSYN-PWY: peptidoglycan biosynthesis I (meso-diaminopimelate containing)	0	14.2330880874	0	0
PHOSLIPSYN-PWY: superpathway of phospholipid biosynthesis I (bacteria)	0	12.5677279826	0	0
PPGPPMET-PWY: ppGpp metabolism	0	10.0185110981	0	0
PWY-101: photosynthesis light reactions	0	7.9079293769	0	0
PWY-1042: glycolysis IV	0	53.5122155175	0	58.2701826889
PWY-1269: CMP-3-deoxy-D-manno-octulosonate biosynthesis	0	10.8208764256	0	0
PWY-241: C4 photosynthetic carbon assimilation cycle, NADP-ME type	0	15.6296095029	0	14.3381809911
PWY-3001: superpathway of L-isoleucine biosynthesis I	0	29.4766575975	0	0
PWY-3841: folate transformations II (plants)	0	85.5736217523	0	71.9317667267
PWY-4984: urea cycle	0	0	0	9.9999463177
PWY-5097: L-lysine biosynthesis VI	0	19.4286069814	0	9.3051311848
PWY-5100: pyruvate fermentation to acetate and lactate II	0	11.1880091235	0	36.846989826
PWY-5103: L-isoleucine biosynthesis III	0	43.4439085525	0	66.4970696293
PWY-5136: fatty acid &beta;-oxidation II (plant peroxisome)	0	65.7820435973	0	27.564193514
PWY-5138: fatty acid &beta;-oxidation IV (unsaturated, even number)	0	18.2231287575	0.8260604644	0
PWY-5154: L-arginine biosynthesis III (via N-acetyl-L-citrulline)	0	31.3169096736	0	0
PWY-5188: tetrapyrrole biosynthesis I (from glutamate)	0	53.1603546635	0	8.4541682378
PWY-5189: tetrapyrrole biosynthesis II (from glycine)	0	17.5719416029	0	0
PWY-5345: superpathway of L-methionine biosynthesis (by sulfhydrylation)	0	21.746088777	0	0
PWY-5347: superpathway of L-methionine biosynthesis (transsulfuration)	0	13.738232989	0	0
PWY-5384: sucrose degradation IV (sucrose phosphorylase)	0	0	0	5.6806151565
PWY-5484: glycolysis II (from fructose 6-phosphate)	0	25.2161448208	0	25.5359061263
PWY-561: superpathway of glyoxylate cycle and fatty acid degradation	0	18.8185981879	0	15.6578989427
PWY-5659: GDP-mannose biosynthesis	0	11.6473588866	0	7.0362261056
PWY-5667: CDP-diacylglycerol biosynthesis I	0	20.0151279579	0	34.8333400226
PWY-5675: nitrate reduction V (assimilatory)	0	0	0	5.971496059
PWY-5686: UMP biosynthesis I	0	78.7906229371	0	30.6977026202
PWY-5690: TCA cycle II (plants and fungi)	0	21.2868204185	0	51.8412541407
PWY-5695: inosine 5'-phosphate degradation	0	74.1280152129	0	83.8285068596
PWY-5723: Rubisco shunt	0	12.962328779	0	0
PWY-5913: partial TCA cycle (obligate autotrophs)	0	23.2047423128	1.0320699126	51.0121892636
PWY-5941: glycogen degradation II	0	0	0	20.6238862128
PWY-5973: cis-vaccenate biosynthesis	0	44.1433967379	0	0
PWY-5989: stearate biosynthesis II (bacteria and plants)	0	0	0	6.1884352707
PWY-6121: 5-aminoimidazole ribonucleotide biosynthesis I	0	41.5777158249	0	44.2256280536
PWY-6122: 5-aminoimidazole ribonucleotide biosynthesis II	0	63.0970274643	0	88.2718636004
PWY-6123: inosine-5'-phosphate biosynthesis I	0	61.2780728879	0	45.3269116902
PWY-6124: inosine-5'-phosphate biosynthesis II	0	56.4805282787	0	34.9502906462
PWY-6125: superpathway of guanosine nucleotides de novo biosynthesis II	0	56.1912949642	0	67.7861295514
PWY-6126: superpathway of adenosine nucleotides de novo biosynthesis II	0	99.720393277	0	37.2678069546
PWY-6147: 6-hydroxymethyl-dihydropterin diphosphate biosynthesis I	0	11.2221450866	0	0
PWY-6151: S-adenosyl-L-methionine salvage I	0	7.6796002552	0	0
PWY-6160: 3-dehydroquinate biosynthesis II (archaea)	0	18.2665469034	0	0
PWY-6163: chorismate biosynthesis from 3-dehydroquinate	0	33.2907212785	0	36.2119586331
PWY-6165: chorismate biosynthesis II (archaea)	0	18.7240904322	0	0
PWY-6270: isoprene biosynthesis I	0	10.3691585464	0	0
PWY-6277: superpathway of 5-aminoimidazole ribonucleotide biosynthesis	0	63.0970274643	0	88.2718636004
PWY-6282: palmitoleate biosynthesis I (from (5Z)-dodec-5-enoate)	0	0	0	7.0527341994
PWY-6292: superpathway of L-cysteine biosynthesis (mammalian)	0	12.4969840731	0	24.1365304157
PWY-6385: peptidoglycan biosynthesis III (mycobacteria)	0	14.1495585779	0	0
PWY-6387: UDP-N-acetylmuramoyl-pentapeptide biosynthesis I (meso-diaminopimelate containing)	0	13.1508319157	0	0
PWY-6545: pyrimidine deoxyribonucleotides de novo biosynthesis III	0	0	0	19.5314126002
PWY-6549: L-glutamine biosynthesis III	0	16.8859107383	0	32.5554060969
PWY-6608: guanosine nucleotides degradation III	0	0	0	50.8106525372
PWY-6609: adenine and adenosine salvage III	0	65.3656141783	0	28.6612864696
PWY-6629: superpathway of L-tryptophan biosynthesis	0	29.743353369	0	0
PWY-6700: queuosine biosynthesis I (de novo)	0	60.5634501232	0	55.8470696325
PWY-6703: preQ0 biosynthesis	0	34.3084781725	0	36.9163271392
PWY-6749: CMP-legionaminate biosynthesis I	0	8.9589573949	0	0
PWY-6823: molybdopterin biosynthesis	0	17.2815295199	0	6.075672075
PWY-6876: isopropanol biosynthesis (engineered)	0	12.3860457543	0	0
PWY-6936: seleno-amino acid biosynthesis (plants)	0	15.8286914559	0	0
PWY-6969: TCA cycle V (2-oxoglutarate synthase)	0	67.3118287312	1.2041519695	131.5634482364
PWY-702: L-methionine biosynthesis II	0	20.5827076207	0	0
PWY-7052: cyanophycin metabolism	0	13.7833690733	0	0
PWY-7111: pyruvate fermentation to isobutanol (engineered)	0	0	0	52.993827372
PWY-7117: C4 photosynthetic carbon assimilation cycle, PEPCK type	0	13.9364315366	0	0
PWY-7118: chitin deacetylation	0	0	0.9056677745	0
PWY-7184: pyrimidine deoxyribonucleotides de novo biosynthesis I	0	0	0	6.5270343449
PWY-7197: pyrimidine deoxyribonucleotide phosphorylation	0	61.4985188393	0	60.545939899
PWY-7198: pyrimidine deoxyribonucleotides de novo biosynthesis IV	0	17.4870087165	0	0
PWY-7199: pyrimidine deoxyribonucleosides salvage	0	0	0	33.4656101238
PWY-7208: superpathway of pyrimidine nucleobases salvage	0	122.8086330014	0	129.1090118337
PWY-7220: adenosine deoxyribonucleotides de novo biosynthesis II	0	139.5960440606	0	109.1722424387
PWY-7221: guanosine ribonucleotides de novo biosynthesis	0	129.2266420854	0	97.9397335467
PWY-7222: guanosine deoxyribonucleotides de novo biosynthesis II	0	139.5960440606	0	109.1722424387
PWY-7228: superpathway of guanosine nucleotides de novo biosynthesis I	0	134.3663009803	0	91.7714050422
PWY-7229: superpathway of adenosine nucleotides de novo biosynthesis I	0	96.1440203139	0	37.7229444574
PWY-7234: inosine-5'-phosphate biosynthesis III	0	28.4541613808	0	0
PWY-7238: sucrose biosynthesis II	0	0	0	31.5049300274
PWY-724: superpathway of L-lysine, L-threonine and L-methionine biosynthesis II	0	20.9619417771	0	0
PWY-7254: TCA cycle VII (acetate-producers)	0	19.0404491934	0	9.125149514
PWY-7323: superpathway of GDP-mannose-derived O-antigen building blocks biosynthesis	0	11.6156458399	0	0
PWY-7371: 1,4-dihydroxy-6-naphthoate biosynthesis II	0	0	0	5.3766688214
PWY-7383: anaerobic energy metabolism (invertebrates, cytosol)	0	23.85762459	0	17.9327879794
PWY-7400: L-arginine biosynthesis IV (archaebacteria)	0	17.4025187736	0	0
PWY-7560: methylerythritol phosphate pathway II	0	9.1741091491	0	7.8201246568
PWY-7663: gondoate biosynthesis (anaerobic)	0	38.3754210653	0	15.6643759544
PWY-7664: oleate biosynthesis IV (anaerobic)	0	0	0	7.2468521152
PWY-7790: UMP biosynthesis II	0	78.7906229371	0	30.6977026202
PWY-7791: UMP biosynthesis III	0	78.7906229371	0	30.6977026202
PWY-7851: coenzyme A biosynthesis II (eukaryotic)	0	9.6113534005	0	12.2079087075
PWY-7953: UDP-N-acetylmuramoyl-pentapeptide biosynthesis III (meso-diaminopimelate containing)	0	12.5937169338	0	0
PWY-7977: L-methionine biosynthesis IV	0	44.1605328008	1.0424435802	41.315985172
PWY-8178: pentose phosphate pathway (non-oxidative branch) II	0	26.3345733128	0	9.9437993125
PWY-8187: L-arginine degradation XIII (reductive Stickland reaction)	0	18.5942654653	0	7.2661545413
PWY-841: superpathway of purine nucleotides de novo biosynthesis I	0	53.7725984627	0	8.9117917139
PWY-I9: L-cysteine biosynthesis VI (from L-methionine)	0	7.0074916588	0	0
PWY0-1296: purine ribonucleosides degradation	0	38.8850564278	0	16.2080977726
PWY0-1297: superpathway of purine deoxyribonucleosides degradation	0	11.9667653758	0	7.0455440721
PWY0-1298: superpathway of pyrimidine deoxyribonucleosides degradation	0	0	0	6.9898963503
PWY0-1319: CDP-diacylglycerol biosynthesis II	0	20.0151279579	0	34.8333400226
PWY0-1477: ethanolamine utilization	0	0	0	5.0220901893
PWY0-1479: tRNA processing	0	21.656099566	0	0
PWY0-1586: peptidoglycan maturation (meso-diaminopimelate containing)	0	52.2921304451	0	0
PWY0-162: superpathway of pyrimidine ribonucleotides de novo biosynthesis	0	42.1116627515	0	0
PWY0-166: superpathway of pyrimidine deoxyribonucleotides de novo biosynthesis (E. coli)	0	0	0	6.6039448953
PWY0-862: (5Z)-dodecenoate biosynthesis I	0	30.1253987396	0	6.8122021763
PWY1ZNC-1: assimilatory sulfate reduction IV	0	21.8733054082	0	4.9503250302
PWY3O-4107: NAD salvage pathway V (PNC V cycle)	0	6.6929522033	0	0
PWY4FS-7: phosphatidylglycerol biosynthesis I (plastidic)	0	10.5804366458	0	0
PWY4FS-8: phosphatidylglycerol biosynthesis II (non-plastidic)	0	10.5804366458	0	0
PWY66-389: phytol degradation	0	0	0	5.8051688577
PWY66-399: gluconeogenesis III	0	0	0	51.5609252891
PWY66-409: superpathway of purine nucleotide salvage	0	27.5612921196	0	0
PWY66-429: fatty acid biosynthesis initiation (mitochondria)	0	29.0819488636	0	5.3176482273
PYRIDNUCSYN-PWY: NAD de novo biosynthesis I (from aspartate)	0	8.8960181438	0	14.8202438292
REDCITCYC: TCA cycle VI (Helicobacter)	0	10.5215537866	0	0
RIBOSYN2-PWY: flavin biosynthesis I (bacteria and plants)	0	28.6860824226	0	0
SALVADEHYPOX-PWY: adenosine nucleotides degradation II	0	0	0	51.6321800577
SER-GLYSYN-PWY: superpathway of L-serine and glycine biosynthesis I	0	67.7475193599	0	42.4972374143
SO4ASSIM-PWY: assimilatory sulfate reduction I	0	21.8733054082	0	11.6606507517
SULFATE-CYS-PWY: superpathway of sulfate assimilation and cysteine biosynthesis	0	20.440562385	0	0
TCA-GLYOX-BYPASS: superpathway of glyoxylate bypass and TCA	0	16.8602825506	0	16.2082695122
TCA: TCA cycle I (prokaryotic)	0	22.0838403592	0	17.2761058446
THRESYN-PWY: superpathway of L-threonine biosynthesis	0	28.1130445505	0	18.2611692465
TRNA-CHARGING-PWY: tRNA charging	0	59.9189667308	0	0
TRPSYN-PWY: L-tryptophan biosynthesis	0	39.2303420809	0	8.5454280727
UDPNAGSYN-PWY: UDP-N-acetyl-D-glucosamine biosynthesis I	0	0	0	36.9530251019
VALSYN-PWY: L-valine biosynthesis	0	60.5086684155	0	130.8583449863
