# Supplementary material for: Unraveling the Taxonomic Diversity and Functional Potential of the Tunisian Salterns, Abbassia and Thyna, via Integrated 16S-18S Amplicons and Shotgun Metagenomics
Source: Int J Mol Sci. 2026 May 23;27(11):4714. doi: 10.3390/ijms27114714 (PMC13256939; doi:10.3390/ijms27114714)
Supplement: Supplementary file 1 [file ijms-27-04714-s001.zip › Suplementary file_Table S5.xlsx]

## Sheet: Feuil1
# Pathway	Shotgun_Nanopre_Thyna	Shotgun_Illumina_Kerkennah_R1	Shotgun_Nanopre_Kerkennah	Shotgun_Illumina_Thyna_R1
1CMET2-PWY: folate transformations III (E. coli)	0	0	0	0
ANAEROFRUCAT-PWY: homolactic fermentation	0	0.000000035	0	0.2660531304
ANAGLYCOLYSIS-PWY: glycolysis III (from glucose)	0	0.000000058	0	0.3030112878
ARGSYN-PWY: L-arginine biosynthesis I (via L-ornithine)	0	0.0000110815	0	0.2101749466
ARGSYNBSUB-PWY: L-arginine biosynthesis II (acetyl cycle)	0	0.0000137071	0	0.152947529
ARO-PWY: chorismate biosynthesis I	0	0.0709872965	0	0.367793667033333
ASPASN-PWY: superpathway of L-aspartate and L-asparagine biosynthesis	0	0	0	0.6674101355
BRANCHED-CHAIN-AA-SYN-PWY: superpathway of branched chain amino acid biosynthesis	0	0.3316301389	0	0.450702379225
CALVIN-PWY: Calvin-Benson-Bassham cycle	0	0.0083214232	0	0.41692314575
COA-PWY-1: superpathway of coenzyme A biosynthesis III (mammals)	0	0	0	0.0863296901
COA-PWY: coenzyme A biosynthesis I (prokaryotic)	0	0.1503636243	0	0.08640387275
COLANSYN-PWY: colanic acid building blocks biosynthesis	0	0.0000000068	0	0
COMPLETE-ARO-PWY: superpathway of aromatic amino acid biosynthesis	0	0.0000000355	0	0
DAPLYSINESYN-PWY: L-lysine biosynthesis I	0	0.0000003638	0	0
DTDPRHAMSYN-PWY: dTDP-&beta;-L-rhamnose biosynthesis	0	0.775230784	0	0.0698000774
FAO-PWY: fatty acid &beta;-oxidation I (generic)	0	0.0000008936	0.5617268839	0
FASYN-ELONG-PWY: fatty acid elongation -- saturated	0	0	0	0.1402406486
FERMENTATION-PWY: mixed acid fermentation	0	0	0	0.34464205915
GLUCONEO-PWY: gluconeogenesis I	0	0.0000002441	0	0.2418477752
GLUCOSE1PMETAB-PWY: glucose and glucose-1-phosphate degradation	0	0.0000000036	0	0
GLUTORN-PWY: L-ornithine biosynthesis I	0	0.0162943842	0	0.0559030216
GLYCOCAT-PWY: glycogen degradation I	0	0	0	0.1444079378
GLYCOGENSYNTH-PWY: glycogen biosynthesis I (from ADP-D-Glucose)	0	1e-10	0	0.0702690354
GLYCOLYSIS: glycolysis I (from glucose 6-phosphate)	0	0.0000002745	0	0.258630856925
GLYOXYLATE-BYPASS: glyoxylate cycle	0	0.0000000214	0.662177128	0.58568134878
HEME-BIOSYNTHESIS-II-1: heme b biosynthesis V (aerobic)	0	0.7910818832	0	0.1002348306
HEME-BIOSYNTHESIS-II: heme b biosynthesis I (aerobic)	0	0.7910818832	0	0.101365670966667
HEMESYN2-PWY: heme b biosynthesis II (oxygen-independent)	0	0.5131207998	0	0
HISDEG-PWY: L-histidine degradation I	0	0.064917186	0	0
HISTSYN-PWY: L-histidine biosynthesis	0	0.2107793854	0	0
HOMOSER-METSYN-PWY: L-methionine biosynthesis I	0	1e-10	0	0
HSERMETANA-PWY: L-methionine biosynthesis III	0	0.0929116426	0	0.12671358915
ILEUSYN-PWY: L-isoleucine biosynthesis I (from threonine)	0	0.3031522701	0	0.49134952578
MET-SAM-PWY: superpathway of S-adenosyl-L-methionine biosynthesis	0	3e-10	0	0
METSYN-PWY: superpathway of L-homoserine and L-methionine biosynthesis	0	2e-10	0	0
NONMEVIPP-PWY: methylerythritol phosphate pathway I	0	9e-10	0	0.0722781554
NONOXIPENT-PWY: pentose phosphate pathway (non-oxidative branch) I	0	0.0030210651	0	0.212240234566667
P101-PWY: ectoine biosynthesis	0	0.0234252281	0	0
P105-PWY: TCA cycle IV (2-oxoglutarate decarboxylase)	0	2e-10	0	0.1597164861
P161-PWY: acetylene degradation (anaerobic)	0	0	0	0.0597354643
P41-PWY: pyruvate fermentation to acetate and (S)-lactate I	0	0	0	0.230483883633333
P42-PWY: incomplete reductive TCA cycle	0	0.0000001784	0	0.0959095786
PANTO-PWY: phosphopantothenate biosynthesis I	0	0.0000369753	0	0.0768001503333333
PANTOSYN-PWY: superpathway of coenzyme A biosynthesis I (bacteria)	0	0.0000000196	0	0.0754579457
PEPTIDOGLYCANSYN-PWY: peptidoglycan biosynthesis I (meso-diaminopimelate containing)	0	1e-10	0	0
PHOSLIPSYN-PWY: superpathway of phospholipid biosynthesis I (bacteria)	0	1e-10	0	0
PPGPPMET-PWY: ppGpp metabolism	0	0.0000000014	0	0
PWY-101: photosynthesis light reactions	0	0	0	0
PWY-1042: glycolysis IV	0	0.4079767911	0	0.2253832928
PWY-1269: CMP-3-deoxy-D-manno-octulosonate biosynthesis	0	0.0000000381	0	0
PWY-241: C4 photosynthetic carbon assimilation cycle, NADP-ME type	0	0.000000082	0	0.11960662335
PWY-3001: superpathway of L-isoleucine biosynthesis I	0	0.0000048896	0	0
PWY-3841: folate transformations II (plants)	0	0.9953556465	0	0.558824529325
PWY-4984: urea cycle	0	0	0	0.139581031
PWY-5097: L-lysine biosynthesis VI	0	0.0000002835	0	0.1216137904
PWY-5100: pyruvate fermentation to acetate and lactate II	0	0.0000001016	0	0.16944930722
PWY-5103: L-isoleucine biosynthesis III	0	0.214519536	0	0.43736400382
PWY-5136: fatty acid &beta;-oxidation II (plant peroxisome)	0	0.9264637167	0	0.325213610833333
PWY-5138: fatty acid &beta;-oxidation IV (unsaturated, even number)	0	0.0000002979	0.56834174	0
PWY-5154: L-arginine biosynthesis III (via N-acetyl-L-citrulline)	0	0.005497081	0	0
PWY-5188: tetrapyrrole biosynthesis I (from glutamate)	0	0.6332536109	0	0.0909478671
PWY-5189: tetrapyrrole biosynthesis II (from glycine)	0	0.0000014782	0	0
PWY-5345: superpathway of L-methionine biosynthesis (by sulfhydrylation)	0	0.0000020699	0	0
PWY-5347: superpathway of L-methionine biosynthesis (transsulfuration)	0	3e-10	0	0
PWY-5384: sucrose degradation IV (sucrose phosphorylase)	0	0	0	0.0471579162
PWY-5484: glycolysis II (from fructose 6-phosphate)	0	0.0000001373	0	0.34476019835
PWY-561: superpathway of glyoxylate cycle and fatty acid degradation	0	3e-10	0	0.7230782312
PWY-5659: GDP-mannose biosynthesis	0	0.0000000798	0	0.1341733516
PWY-5667: CDP-diacylglycerol biosynthesis I	0	0.0000346969	0	0.16389933886
PWY-5675: nitrate reduction V (assimilatory)	0	0	0	0.0552671625
PWY-5686: UMP biosynthesis I	0	0.9936655922	0	0.205681192166667
PWY-5690: TCA cycle II (plants and fungi)	0	2e-10	0	0.289337765225
PWY-5695: inosine 5'-phosphate degradation	0	0.9839294287	0	0.70112992486
PWY-5723: Rubisco shunt	0	0	0	0
PWY-5913: partial TCA cycle (obligate autotrophs)	0	0.0000000116	0.6266268774	0.17136354814
PWY-5941: glycogen degradation II	0	0	0	0.3574075789
PWY-5973: cis-vaccenate biosynthesis	0	0.0599779038	0	0
PWY-5989: stearate biosynthesis II (bacteria and plants)	0	0	0	0.0863855225
PWY-6121: 5-aminoimidazole ribonucleotide biosynthesis I	0	0.0661995994	0	0.159672771
PWY-6122: 5-aminoimidazole ribonucleotide biosynthesis II	0	0.8528078057	0	0.480587419516667
PWY-6123: inosine-5'-phosphate biosynthesis I	0	0.9091861302	0	0.359023591725
PWY-6124: inosine-5'-phosphate biosynthesis II	0	0.892967382	0	0.4390935448
PWY-6125: superpathway of guanosine nucleotides de novo biosynthesis II	0	0.0320640312	0	0.48140874952
PWY-6126: superpathway of adenosine nucleotides de novo biosynthesis II	0	0.9970460405	0	0.21552013135
PWY-6147: 6-hydroxymethyl-dihydropterin diphosphate biosynthesis I	0	1e-10	0	0
PWY-6151: S-adenosyl-L-methionine salvage I	0	0	0	0
PWY-6160: 3-dehydroquinate biosynthesis II (archaea)	0	0.0000588012	0	0
PWY-6163: chorismate biosynthesis from 3-dehydroquinate	0	0.0546802791	0	0.430422505033333
PWY-6165: chorismate biosynthesis II (archaea)	0	0.0000000237	0	0
PWY-6270: isoprene biosynthesis I	0	0	0	0
PWY-6277: superpathway of 5-aminoimidazole ribonucleotide biosynthesis	0	0.8528078057	0	0.480587419516667
PWY-6282: palmitoleate biosynthesis I (from (5Z)-dodec-5-enoate)	0	0	0	0.1146121626
PWY-6292: superpathway of L-cysteine biosynthesis (mammalian)	0	3e-10	0	0.2934281412
PWY-6385: peptidoglycan biosynthesis III (mycobacteria)	0	1e-10	0	0
PWY-6387: UDP-N-acetylmuramoyl-pentapeptide biosynthesis I (meso-diaminopimelate containing)	0	1e-10	0	0
PWY-6545: pyrimidine deoxyribonucleotides de novo biosynthesis III	0	0	0	0.1753459116
PWY-6549: L-glutamine biosynthesis III	0	2e-10	0	0.165719327966667
PWY-6608: guanosine nucleotides degradation III	0	0	0	0.507606723975
PWY-6609: adenine and adenosine salvage III	0	0.9762104254	0	0.262136269333333
PWY-6629: superpathway of L-tryptophan biosynthesis	0	0.0000000532	0	0
PWY-6700: queuosine biosynthesis I (de novo)	0	0.830498847	0	0.49450510034
PWY-6703: preQ0 biosynthesis	0	0.1053694282	0	0.574270397033333
PWY-6749: CMP-legionaminate biosynthesis I	0	0	0	0
PWY-6823: molybdopterin biosynthesis	0	0.0004009477	0	0.0637747691
PWY-6876: isopropanol biosynthesis (engineered)	0	0.0000000873	0	0
PWY-6936: seleno-amino acid biosynthesis (plants)	0	0.000001871	0	0
PWY-6969: TCA cycle V (2-oxoglutarate synthase)	0	0.0885515628	0.6689547052	0.79106767465
PWY-702: L-methionine biosynthesis II	0	0.0000322747	0	0
PWY-7052: cyanophycin metabolism	0	0.0000102875	0	0
PWY-7111: pyruvate fermentation to isobutanol (engineered)	0	0	0	0.3211145097
PWY-7117: C4 photosynthetic carbon assimilation cycle, PEPCK type	0	0.0000000942	0	0
PWY-7118: chitin deacetylation	0	0	0.5896926575	0
PWY-7184: pyrimidine deoxyribonucleotides de novo biosynthesis I	0	0	0	0.1004208463
PWY-7197: pyrimidine deoxyribonucleotide phosphorylation	0	0.6682928315	0	0.4825469594
PWY-7198: pyrimidine deoxyribonucleotides de novo biosynthesis IV	0	1e-10	0	0
PWY-7199: pyrimidine deoxyribonucleosides salvage	0	0	0	0.15889707905
PWY-7208: superpathway of pyrimidine nucleobases salvage	0	0.9999999984	0	0.776380503016667
PWY-7220: adenosine deoxyribonucleotides de novo biosynthesis II	0	1	0	0.671511447371429
PWY-7221: guanosine ribonucleotides de novo biosynthesis	0	1	0	0.655121241366667
PWY-7222: guanosine deoxyribonucleotides de novo biosynthesis II	0	1	0	0.671511447371429
PWY-7228: superpathway of guanosine nucleotides de novo biosynthesis I	0	1	0	0.55694647955
PWY-7229: superpathway of adenosine nucleotides de novo biosynthesis I	0	0.9965554098	0	0.221287097775
PWY-7234: inosine-5'-phosphate biosynthesis III	0	0.000025597	0	0
PWY-7238: sucrose biosynthesis II	0	0	0	0.392647593766667
PWY-724: superpathway of L-lysine, L-threonine and L-methionine biosynthesis II	0	0.000000405	0	0
PWY-7254: TCA cycle VII (acetate-producers)	0	3e-10	0	0.1105478577
PWY-7323: superpathway of GDP-mannose-derived O-antigen building blocks biosynthesis	0	0.0000000102	0	0
PWY-7371: 1,4-dihydroxy-6-naphthoate biosynthesis II	0	0	0	0.0815772559
PWY-7383: anaerobic energy metabolism (invertebrates, cytosol)	0	0.0000016302	0	0.3139217877
PWY-7400: L-arginine biosynthesis IV (archaebacteria)	0	0.0000003156	0	0
PWY-7560: methylerythritol phosphate pathway II	0	0	0	0.1658841947
PWY-7663: gondoate biosynthesis (anaerobic)	0	0.0485648871	0	0.26569683155
PWY-7664: oleate biosynthesis IV (anaerobic)	0	0	0	0.1263019645
PWY-7790: UMP biosynthesis II	0	0.9936655922	0	0.205681192166667
PWY-7791: UMP biosynthesis III	0	0.9936655922	0	0.205681192166667
PWY-7851: coenzyme A biosynthesis II (eukaryotic)	0	0	0	0.08640387275
PWY-7953: UDP-N-acetylmuramoyl-pentapeptide biosynthesis III (meso-diaminopimelate containing)	0	1e-10	0	0
PWY-7977: L-methionine biosynthesis IV	0	0.381202635	0.6289141386	0.445420289225
PWY-8178: pentose phosphate pathway (non-oxidative branch) II	0	0.0025189937	0	0.0962682514
PWY-8187: L-arginine degradation XIII (reductive Stickland reaction)	0	0.0000110854	0	0.1883372497
PWY-841: superpathway of purine nucleotides de novo biosynthesis I	0	0.0088150604	0	0.128868707
PWY-I9: L-cysteine biosynthesis VI (from L-methionine)	0	0	0	0
PWY0-1296: purine ribonucleosides degradation	0	0.0297859049	0	0.1063650414
PWY0-1297: superpathway of purine deoxyribonucleosides degradation	0	0	0	0.1249650288
PWY0-1298: superpathway of pyrimidine deoxyribonucleosides degradation	0	0	0	0.1246990507
PWY0-1319: CDP-diacylglycerol biosynthesis II	0	0.0000346969	0	0.16389933886
PWY0-1477: ethanolamine utilization	0	0	0	0.0597354643
PWY0-1479: tRNA processing	0	0.0000000503	0	0
PWY0-1586: peptidoglycan maturation (meso-diaminopimelate containing)	0	0.8809437094	0	0
PWY0-162: superpathway of pyrimidine ribonucleotides de novo biosynthesis	0	0.0001790156	0	0
PWY0-166: superpathway of pyrimidine deoxyribonucleotides de novo biosynthesis (E. coli)	0	0	0	0.1034832174
PWY0-862: (5Z)-dodecenoate biosynthesis I	0	0.0010660932	0	0.1115227885
PWY1ZNC-1: assimilatory sulfate reduction IV	0	0.000006945	0	0.0207513568
PWY3O-4107: NAD salvage pathway V (PNC V cycle)	0	0	0	0
PWY4FS-7: phosphatidylglycerol biosynthesis I (plastidic)	0	1e-10	0	0
PWY4FS-8: phosphatidylglycerol biosynthesis II (non-plastidic)	0	1e-10	0	0
PWY66-389: phytol degradation	0	0	0	0.0281610748
PWY66-399: gluconeogenesis III	0	0	0	0.276318383725
PWY66-409: superpathway of purine nucleotide salvage	0	0	0	0
PWY66-429: fatty acid biosynthesis initiation (mitochondria)	0	0.0000197103	0	0.0146552811
PYRIDNUCSYN-PWY: NAD de novo biosynthesis I (from aspartate)	0	0	0	0.1315840118
REDCITCYC: TCA cycle VI (Helicobacter)	0	0	0	0
RIBOSYN2-PWY: flavin biosynthesis I (bacteria and plants)	0	0.000102179	0	0
SALVADEHYPOX-PWY: adenosine nucleotides degradation II	0	0	0	0.523067574675
SER-GLYSYN-PWY: superpathway of L-serine and glycine biosynthesis I	0	0.9618082155	0	0.26631921185
SO4ASSIM-PWY: assimilatory sulfate reduction I	0	0.000006945	0	0.0517477842999999
SULFATE-CYS-PWY: superpathway of sulfate assimilation and cysteine biosynthesis	0	0.0000026766	0	0
TCA-GLYOX-BYPASS: superpathway of glyoxylate bypass and TCA	0	3e-10	0	0.4047559044
TCA: TCA cycle I (prokaryotic)	0	2e-10	0	0.3748304941
THRESYN-PWY: superpathway of L-threonine biosynthesis	0	0.0083487502	0	0.1982140377
TRNA-CHARGING-PWY: tRNA charging	0	0.7703631832	0	0
TRPSYN-PWY: L-tryptophan biosynthesis	0	0.0000618537	0	0.1701227923
UDPNAGSYN-PWY: UDP-N-acetyl-D-glucosamine biosynthesis I	0	0	0	0.273959967575
UNINTEGRATED	1	1	1	1
UNMAPPED	1	1	1	1
VALSYN-PWY: L-valine biosynthesis	0	0.9647139882	0	0.86422337835
